# Supplementary material for: Molecular understanding of calcium permeation through the open Orai channel
Source: PLoS Biol. 2019 Apr 22;17(4):e3000096. doi: 10.1371/journal.pbio.3000096 (PMC6497303; doi:10.1371/journal.pbio.3000096)
Supplement: S1 Data — This file contains individual numerical values used to generate figures in this manuscript. (XLSX) [file pbio.3000096.s013.xlsx]

## Sheet: Sheet1
Fig 1A Current-potential (I-V) trace of the whole-cell Ca2+ current induced by the ramp potential.
A(X)	B(Y)
-100	-104.37
-99.6	-108.643
-99.2	-103.76
-98.8	-106.201
-98.4	-105.591
-98	-102.539
-97.6	-104.37
-97.2	-104.37
-96.8	-105.591
-96.4	-104.98
-96	-108.643
-95.6	-106.812
-95.2	-103.149
-94.8	-103.76
-94.4	-99.4873
-94	-99.4873
-93.6	-102.539
-93.2	-105.591
-92.8	-101.929
-92.4	-101.318
-92	-98.8769
-91.6	-100.708
-91.2	-102.539
-90.8	-103.149
-90.4	-97.6562
-90	-92.1631
-89.6	-98.8769
-89.2	-97.6562
-88.8	-96.4356
-88.4	-97.0459
-88	-95.2148
-87.6	-96.4356
-87.2	-97.6562
-86.8	-98.2666
-86.4	-98.2666
-86	-92.1631
-85.6	-92.7734
-85.2	-87.2803
-84.8	-87.2803
-84.4	-90.9424
-84	-87.8906
-83.6	-92.7734
-83.2	-87.8906
-82.8	-90.9424
-82.4	-85.4492
-82	-87.2803
-81.6	-84.8389
-81.2	-86.0596
-80.8	-88.501
-80.4	-86.0596
-80	-82.3975
-79.6	-84.8389
-79.2	-84.8389
-78.8	-83.0078
-78.4	-85.4492
-78	-84.8389
-77.6	-83.6182
-77.2	-83.0078
-76.8	-79.9561
-76.4	-83.6182
-76	-83.0078
-75.6	-85.4492
-75.2	-81.1768
-74.8	-80.5664
-74.4	-76.9043
-74	-78.7353
-73.6	-76.9043
-73.2	-78.125
-72.8	-79.3457
-72.4	-79.3457
-72	-73.8525
-71.6	-72.6318
-71.2	-70.1904
-70.8	-70.1904
-70.4	-72.0215
-70	-67.749
-69.6	-70.8008
-69.2	-65.918
-68.8	-65.918
-68.4	-65.3076
-68	-70.1904
-67.6	-66.5283
-67.2	-67.749
-66.8	-65.918
-66.4	-68.9697
-66	-66.5283
-65.6	-67.749
-65.2	-69.5801
-64.8	-65.918
-64.4	-61.6455
-64	-59.8145
-63.6	-59.8145
-63.2	-57.9834
-62.8	-59.2041
-62.4	-60.4248
-62	-58.5938
-61.6	-59.2041
-61.2	-60.4248
-60.8	-56.7627
-60.4	-58.5938
-60	-57.373
-59.6	-56.7627
-59.2	-54.9316
-58.8	-54.9316
-58.4	-57.373
-58	-56.7627
-57.6	-55.542
-57.2	-54.3213
-56.8	-57.373
-56.4	-57.373
-56	-53.7109
-55.6	-52.4902
-55.2	-55.542
-54.8	-51.2695
-54.4	-53.1006
-54	-51.8799
-53.6	-49.4385
-53.2	-51.8799
-52.8	-49.4385
-52.4	-50.0488
-52	-50.6592
-51.6	-48.2178
-51.2	-51.2695
-50.8	-50.0488
-50.4	-50.0488
-50	-48.8281
-49.6	-46.9971
-49.2	-44.5557
-48.8	-43.9453
-48.4	-46.3867
-48	-46.3867
-47.6	-45.7764
-47.2	-42.7246
-46.8	-45.166
-46.4	-47.6074
-46	-44.5557
-45.6	-42.1143
-45.2	-45.7764
-44.8	-38.4522
-44.4	-40.8935
-44	-42.7246
-43.6	-42.1143
-43.2	-40.2832
-42.8	-42.1143
-42.4	-38.4522
-42	-40.8935
-41.6	-41.5039
-41.2	-39.6728
-40.8	-36.0107
-40.4	-35.4004
-40	-39.6728
-39.6	-37.8418
-39.2	-38.4522
-38.8	-33.5693
-38.4	-31.1279
-38	-36.0107
-37.6	-34.1797
-37.2	-37.2315
-36.8	-38.4522
-36.4	-37.8418
-36	-38.4522
-35.6	-32.3486
-35.2	-32.3486
-34.8	-29.2969
-34.4	-34.1797
-34	-31.7383
-33.6	-29.9072
-33.2	-32.3486
-32.8	-33.5693
-32.4	-34.79
-32	-33.5693
-31.6	-28.6865
-31.2	-28.6865
-30.8	-28.6865
-30.4	-29.9072
-30	-31.7383
-29.6	-31.7383
-29.2	-26.8555
-28.8	-28.6865
-28.4	-29.9072
-28	-26.8555
-27.6	-33.5693
-27.2	-31.1279
-26.8	-24.4141
-26.4	-27.4658
-26	-27.4658
-25.6	-28.0762
-25.2	-28.6865
-24.8	-28.0762
-24.4	-25.0244
-24	-25.6348
-23.6	-24.4141
-23.2	-28.0762
-22.8	-24.4141
-22.4	-24.4141
-22	-25.0244
-21.6	-24.4141
-21.2	-19.5312
-20.8	-21.9727
-20.4	-27.4658
-20	-23.8037
-19.6	-19.5312
-19.2	-20.752
-18.8	-23.1934
-18.4	-23.1934
-18	-21.9727
-17.6	-17.0898
-17.2	-17.0898
-16.8	-14.6484
-16.4	-16.4795
-16	-23.1934
-15.6	-21.3623
-15.2	-17.7002
-14.8	-18.3105
-14.4	-19.5312
-14	-16.4795
-13.6	-16.4795
-13.2	-17.0898
-12.8	-15.8691
-12.4	-15.2588
-12	-15.8691
-11.6	-16.4795
-11.2	-18.9209
-10.8	-16.4795
-10.4	-17.0898
-10	-16.4795
-9.6	-15.2588
-9.2	-14.6484
-8.8	-17.7002
-8.4	-11.5967
-8	-10.9863
-7.6	-12.8174
-7.2	-10.9863
-6.8	-11.5967
-6.4	-15.8691
-6	-14.6484
-5.6	-11.5967
-5.2	-11.5967
-4.8	-10.376
-4.4	-12.8174
-4	-9.76563
-3.6	-9.76563
-3.2	-9.76563
-2.8	-10.9863
-2.4	-15.8691
-2	-10.9863
-1.6	-11.5967
-1.2	-12.207
-0.8	-12.207
-0.4	-12.207
3.4539e-13	-9.76563
0.4	-11.5967
0.8	-12.207
1.2	-12.207
1.6	-12.207
2	-14.0381
2.4	-10.9863
2.8	-10.9863
3.2	-10.376
3.6	-12.207
4	-11.5967
4.4	-12.207
4.8	-10.376
5.2	-6.71387
5.6	-13.4277
6	-7.93457
6.4	-15.8691
6.8	-10.376
7.2	-9.15527
7.6	-9.76563
8	-6.10352
8.4	-9.76563
8.8	-10.376
9.2	-13.4277
9.6	-12.8174
10	-11.5967
10.4	-8.54492
10.8	-10.376
11.2	-10.376
11.6	-8.54492
12	-1.83105
12.4	-4.27246
12.8	-7.93457
13.2	-9.15527
13.6	-8.54492
14	-10.9863
14.4	-7.93457
14.8	-7.93457
15.2	-6.10352
15.6	-10.376
16	-9.76563
16.4	-10.9863
16.8	-4.27246
17.2	-7.32422
17.6	-6.71387
18	-5.49316
18.4	-7.32422
18.8	-6.10352
19.2	-6.10352
19.6	-3.66211
20	-8.54492
20.4	-7.93457
20.8	-4.27246
21.2	-4.88281
21.6	-4.88281
22	-4.27246
22.4	-4.88281
22.8	-1.83105
23.2	-9.15527
23.6	-4.88281
24	-4.27246
24.4	-3.05176
24.8	-4.27246
25.2	-3.66211
25.6	-5.49316
26	-3.05176
26.4	0
26.8	-4.27246
27.2	-3.66211
27.6	-3.05176
28	0
28.4	-0.61035
28.8	-6.10352
29.2	-3.66211
29.6	-1.83105
30	-1.83105
30.4	-1.83105
30.8	0
31.2	-1.2207
31.6	0.61035
32	-0.61035
32.4	-2.44141
32.8	0
33.2	-2.44141
33.6	-4.88281
34	-3.05176
34.4	0
34.8	-0.61035
35.2	-1.2207
35.6	0.61035
36	0.61035
36.4	-1.2207
36.8	0.61035
37.2	1.2207
37.6	-4.88281
38	0
38.4	0
38.8	-4.88281
39.2	-5.49316
39.6	2.44141
40	-0.61035
40.4	0
40.8	-4.27246
41.2	-1.83105
41.6	-1.83105
42	-0.61035
42.4	-0.61035
42.8	-2.44141
43.2	-3.66211
43.6	-3.66211
44	-3.66211
44.4	-3.05176
44.8	-2.44141
45.2	-4.88281
45.6	-1.2207
46	-0.61035
46.4	0
46.8	0
47.2	-3.05176
47.6	-1.2207
48	-2.44141
48.4	-1.2207
48.8	-4.88281
49.2	-0.61035
49.6	-1.83105
50	-4.27246
50.4	-4.88281
50.8	-0.61035
51.2	0
51.6	0
52	0
52.4	-4.88281
52.8	0
53.2	0
53.6	-1.83105
54	-3.66211
54.4	-1.2207
54.8	-1.2207
55.2	1.2207
55.6	1.83105
56	-0.61035
56.4	-2.44141
56.8	-3.05176
57.2	-4.88281
57.6	-3.66211
58	-4.27246
58.4	2.44141
58.8	1.83105
59.2	0
59.6	0
60	0
60.4	1.2207
60.8	-0.61035
61.2	-1.2207
61.6	0
62	0
62.4	-2.44141
62.8	-3.05176
63.2	-3.05176
63.6	-3.05176
64	-0.61035
64.4	-0.61035
64.8	0
65.2	-1.2207
65.6	-3.66211
66	-1.83105
66.4	-4.27246
66.8	-7.93457
67.2	-4.27246
67.6	-3.66211
68	-1.83105
68.4	3.05176
68.8	0
69.2	0
69.6	0
70	3.05176
70.4	1.2207
70.8	-0.61035
71.2	-5.49316
71.6	-1.2207
72	0.61035
72.4	1.2207
72.8	-0.61035
73.2	-1.83105
73.6	-1.83105
74	0
74.4	3.66211
74.8	0
75.2	0
75.6	1.2207
76	0.61035
76.4	1.2207
76.8	1.83105
77.2	2.44141
77.6	0
78	0.61035
78.4	1.2207
78.8	2.44141
79.2	1.83105
79.6	0.61035
80	0
80.4	0
80.8	3.66211
81.2	3.05176
81.6	3.05176
82	1.2207
82.4	0
82.8	3.66211
83.2	1.83105
83.6	0.61035
84	0
84.4	0
84.8	1.2207
85.2	4.88281
85.6	1.2207
86	0
86.4	1.2207
86.8	0.61035
87.2	1.83105
87.6	3.05176
88	3.66211
88.4	1.2207
88.8	-0.61035
89.2	0
89.6	-4.88281
90	-3.05176
90.4	-1.83105
90.8	0
91.2	-1.2207
91.6	0
92	1.83105
92.4	3.05176
92.8	-1.2207
93.2	0
93.6	0
94	1.2207
94.4	0
94.8	0.61035
95.2	4.27246
95.6	2.44141
96	4.88281
96.4	2.44141
96.8	2.44141
97.2	4.27246
97.6	0
98	3.05176
98.4	4.27246
98.8	1.83105
99.2	-0.61035
99.6	0
100	-1.2207

## Sheet: Sheet2
Fig 1B Representative I-V curves of the whole-cell Na+ and K+ currents induced by the ramp potential with external Na+ and K+ recording solutions before and after the addition of 2 mM Ca2+
Time(X)	Ep1(Y)	Ep2(Y)	Eq1(Y)	Eq2(Y)
-98	-870.361	-374.756	-1073.61	-519.409
-97.6	-888.062	-369.263	-1079.1	-514.526
-97.2	-885.01	-364.38	-1084.59	-509.644
-96.8	-874.023	-359.497	-1074.83	-512.695
-96.4	-879.517	-358.887	-1048.58	-498.047
-96	-870.361	-352.173	-1005.25	-490.112
-95.6	-875.244	-356.445	-982.056	-491.943
-95.2	-872.192	-352.173	-990.601	-501.709
-94.8	-880.127	-347.29	-995.483	-503.54
-94.4	-885.62	-342.407	-984.497	-501.099
-94	-886.841	-340.576	-962.524	-492.554
-93.6	-872.192	-328.979	-940.552	-480.347
-93.2	-844.727	-316.162	-932.617	-477.295
-92.8	-822.144	-300.903	-918.579	-482.178
-92.4	-814.819	-307.617	-921.021	-487.061
-92	-798.95	-303.955	-924.072	-487.061
-91.6	-789.795	-296.021	-921.021	-476.074
-91.2	-792.236	-301.514	-927.734	-479.126
-90.8	-799.561	-306.396	-923.462	-484.619
-90.4	-787.964	-308.838	-908.813	-483.398
-90	-783.691	-308.838	-895.996	-480.347
-89.6	-785.522	-307.007	-887.451	-471.802
-89.2	-766.602	-306.396	-906.982	-465.698
-88.8	-750.732	-307.617	-911.865	-463.867
-88.4	-757.446	-305.786	-903.32	-455.322
-88	-764.771	-303.345	-899.048	-454.712
-87.6	-758.667	-304.565	-886.841	-453.491
-87.2	-736.694	-299.683	-867.92	-457.153
-86.8	-722.656	-300.903	-848.999	-454.102
-86.4	-713.501	-301.514	-839.844	-451.05
-86	-711.67	-294.189	-850.83	-452.881
-85.6	-714.111	-297.241	-859.985	-458.984
-85.2	-715.332	-297.241	-873.413	-461.426
-84.8	-717.163	-296.021	-870.972	-457.764
-84.4	-715.332	-285.645	-850.22	-455.322
-84	-714.722	-278.931	-822.754	-457.764
-83.6	-703.125	-275.269	-808.105	-451.66
-83.2	-693.97	-275.879	-799.561	-443.115
-82.8	-684.204	-273.438	-798.95	-439.453
-82.4	-678.711	-264.282	-799.561	-428.467
-82	-664.062	-267.334	-794.678	-427.856
-81.6	-654.907	-265.503	-794.678	-425.415
-81.2	-653.076	-264.282	-791.626	-424.194
-80.8	-652.466	-264.893	-783.691	-431.519
-80.4	-653.076	-255.127	-783.691	-441.284
-80	-639.038	-254.517	-784.302	-432.739
-79.6	-628.662	-255.737	-783.691	-425.415
-79.2	-635.376	-258.179	-764.771	-416.26
-78.8	-628.662	-250.244	-752.563	-408.936
-78.4	-620.728	-248.413	-754.395	-396.729
-78	-626.221	-253.296	-766.602	-402.832
-77.6	-629.883	-253.296	-767.212	-403.442
-77.2	-625.61	-253.906	-776.367	-405.273
-76.8	-612.183	-242.31	-776.367	-397.339
-76.4	-593.262	-245.972	-764.771	-393.066
-76	-579.224	-253.906	-755.615	-399.17
-75.6	-581.055	-247.192	-747.681	-406.494
-75.2	-582.886	-236.816	-757.446	-406.494
-74.8	-593.262	-233.765	-753.174	-408.325
-74.4	-592.041	-230.713	-740.967	-410.767
-74	-580.444	-225.83	-726.318	-404.053
-73.6	-579.834	-226.44	-722.656	-399.78
-73.2	-582.886	-222.778	-709.839	-384.521
-72.8	-574.951	-219.727	-692.139	-369.263
-72.4	-569.458	-227.051	-676.88	-363.159
-72	-568.237	-224.609	-656.738	-352.173
-71.6	-567.627	-223.389	-646.973	-357.666
-71.2	-568.237	-215.454	-639.648	-352.173
-70.8	-564.575	-211.182	-645.142	-363.159
-70.4	-557.861	-212.402	-646.973	-367.432
-70	-546.265	-208.74	-650.635	-371.704
-69.6	-536.499	-206.909	-656.128	-371.094
-69.2	-520.63	-204.468	-652.466	-357.666
-68.8	-505.371	-213.623	-649.414	-353.394
-68.4	-490.112	-209.351	-634.155	-350.342
-68	-486.45	-209.351	-619.507	-346.069
-67.6	-487.671	-209.961	-615.234	-352.783
-67.2	-494.995	-202.637	-609.741	-350.952
-66.8	-487.061	-199.585	-609.741	-362.549
-66.4	-483.398	-205.078	-592.041	-363.159
-66	-477.905	-206.909	-583.496	-360.718
-65.6	-471.191	-205.688	-585.327	-354.004
-65.2	-466.309	-201.416	-587.769	-349.121
-64.8	-463.867	-197.144	-587.769	-346.069
-64.4	-463.257	-192.871	-596.313	-342.407
-64	-459.595	-198.975	-604.858	-345.459
-63.6	-465.088	-210.571	-614.014	-345.459
-63.2	-457.153	-203.857	-612.793	-338.135
-62.8	-457.153	-194.092	-601.196	-329.59
-62.4	-460.815	-184.937	-595.093	-328.369
-62	-456.543	-173.34	-579.224	-319.824
-61.6	-451.66	-173.34	-555.42	-315.552
-61.2	-443.115	-167.236	-543.823	-318.604
-60.8	-433.96	-165.405	-534.058	-306.396
-60.4	-427.246	-158.691	-534.058	-305.176
-60	-420.532	-158.691	-529.785	-300.293
-59.6	-407.104	-161.133	-527.344	-292.969
-59.2	-399.78	-162.964	-522.461	-296.631
-58.8	-401.611	-166.016	-520.63	-298.462
-58.4	-399.17	-162.964	-502.93	-298.462
-58	-396.729	-153.198	-486.45	-290.527
-57.6	-393.066	-153.198	-488.281	-292.358
-57.2	-388.794	-153.198	-498.657	-288.086
-56.8	-383.301	-158.691	-508.423	-291.748
-56.4	-379.028	-155.029	-511.475	-286.255
-56	-367.432	-162.964	-501.709	-280.762
-55.6	-358.887	-158.691	-502.319	-285.034
-55.2	-355.225	-155.64	-496.216	-281.982
-54.8	-351.562	-156.25	-499.268	-280.151
-54.4	-350.342	-149.536	-493.164	-279.541
-54	-348.511	-151.367	-479.736	-277.71
-53.6	-340.576	-147.705	-466.919	-281.372
-53.2	-341.797	-146.484	-462.036	-278.32
-52.8	-334.473	-141.602	-447.998	-275.879
-52.4	-325.928	-141.602	-444.946	-278.32
-52	-324.707	-136.108	-437.012	-272.827
-51.6	-330.2	-139.771	-435.791	-272.217
-51.2	-329.59	-144.043	-433.96	-267.944
-50.8	-325.928	-140.381	-440.674	-271.606
-50.4	-332.642	-144.653	-433.35	-273.438
-50	-331.421	-145.264	-422.974	-270.386
-49.6	-330.2	-142.212	-421.753	-269.165
-49.2	-330.2	-148.315	-426.636	-267.334
-48.8	-319.824	-142.212	-423.584	-267.334
-48.4	-315.552	-142.212	-410.156	-256.348
-48	-307.007	-135.498	-403.442	-255.127
-47.6	-296.631	-133.057	-392.456	-260.01
-47.2	-296.631	-135.498	-375.977	-255.737
-46.8	-293.579	-130.005	-373.535	-256.958
-46.4	-288.086	-128.784	-371.094	-258.789
-46	-289.307	-127.563	-360.718	-247.192
-45.6	-297.852	-133.667	-362.549	-247.803
-45.2	-296.021	-131.836	-367.432	-262.451
-44.8	-289.307	-130.005	-360.718	-253.296
-44.4	-291.748	-129.395	-358.276	-250.244
-44	-284.424	-131.226	-364.38	-248.413
-43.6	-275.879	-137.329	-364.38	-241.089
-43.2	-259.399	-130.005	-363.159	-234.375
-42.8	-258.179	-132.446	-355.835	-231.934
-42.4	-255.737	-128.174	-344.238	-234.375
-42	-244.751	-126.953	-339.966	-241.089
-41.6	-242.92	-127.563	-332.031	-241.089
-41.2	-238.037	-126.953	-325.317	-234.985
-40.8	-238.647	-123.291	-326.538	-228.271
-40.4	-234.985	-122.681	-329.59	-225.83
-40	-231.323	-118.408	-332.642	-230.713
-39.6	-221.558	-116.577	-326.538	-227.051
-39.2	-220.947	-113.525	-316.162	-220.947
-38.8	-219.116	-116.577	-310.669	-220.337
-38.4	-219.116	-111.694	-307.617	-220.337
-38	-211.792	-104.98	-310.669	-211.792
-37.6	-211.182	-111.694	-310.669	-207.52
-37.2	-205.688	-111.694	-299.683	-206.299
-36.8	-202.637	-105.591	-297.241	-201.416
-36.4	-199.585	-101.318	-289.917	-199.585
-36	-200.195	-107.422	-283.813	-203.857
-35.6	-200.195	-109.863	-280.762	-198.364
-35.2	-197.754	-114.746	-285.034	-205.078
-34.8	-187.988	-110.474	-287.476	-202.637
-34.4	-181.274	-105.591	-282.593	-203.247
-34	-175.781	-104.98	-281.982	-203.857
-33.6	-181.274	-106.201	-278.931	-196.533
-33.2	-183.105	-102.539	-272.217	-192.871
-32.8	-173.34	-98.2666	-266.113	-194.092
-32.4	-169.067	-95.2148	-259.399	-185.547
-32	-169.678	-98.2666	-264.893	-183.105
-31.6	-164.795	-92.1631	-261.841	-180.664
-31.2	-155.64	-89.7217	-269.775	-180.664
-30.8	-161.133	-94.6045	-272.217	-182.495
-30.4	-160.522	-87.8906	-267.334	-181.885
-30	-157.471	-86.6699	-263.062	-182.495
-29.6	-156.25	-89.7217	-254.517	-179.443
-29.2	-153.809	-89.1113	-253.296	-179.443
-28.8	-149.536	-92.1631	-256.348	-188.599
-28.4	-145.874	-88.501	-254.517	-181.274
-28	-150.146	-81.1768	-255.127	-177.002
-27.6	-153.198	-84.2285	-258.789	-173.95
-27.2	-153.809	-87.2803	-253.296	-175.781
-26.8	-152.588	-83.6182	-244.751	-165.405
-26.4	-155.029	-86.6699	-241.089	-165.405
-26	-146.484	-83.0078	-239.868	-167.236
-25.6	-148.926	-81.1768	-236.206	-164.185
-25.2	-146.484	-77.5147	-235.596	-161.743
-24.8	-141.602	-81.1768	-234.375	-162.354
-24.4	-134.888	-81.7871	-227.661	-159.302
-24	-128.174	-75.6836	-225.83	-158.691
-23.6	-125.732	-78.125	-223.999	-157.471
-23.2	-119.629	-77.5147	-214.233	-147.095
-22.8	-120.85	-78.125	-222.168	-145.874
-22.4	-122.681	-78.7353	-220.947	-151.367
-22	-117.798	-72.0215	-222.168	-154.419
-21.6	-115.356	-69.5801	-215.454	-146.484
-21.2	-114.746	-68.9697	-216.064	-138.55
-20.8	-115.356	-72.0215	-212.402	-144.653
-20.4	-114.746	-72.0215	-206.909	-145.874
-20	-114.746	-67.749	-198.364	-141.602
-19.6	-111.694	-61.0352	-197.754	-146.484
-19.2	-108.032	-61.0352	-193.481	-140.381
-18.8	-107.422	-63.4766	-194.702	-136.719
-18.4	-103.149	-65.918	-190.43	-138.55
-18	-101.929	-71.4111	-181.885	-128.174
-17.6	-104.98	-70.1904	-181.274	-130.005
-17.2	-100.098	-61.6455	-181.274	-128.784
-16.8	-101.929	-61.6455	-177.002	-131.836
-16.4	-102.539	-54.9316	-172.729	-128.174
-16	-95.8252	-56.7627	-170.288	-130.615
-15.6	-96.4356	-57.9834	-164.185	-126.343
-15.2	-91.5527	-54.9316	-155.64	-129.395
-14.8	-89.1113	-54.9316	-153.198	-124.512
-14.4	-86.6699	-52.4902	-161.133	-127.563
-14	-95.2148	-61.6455	-156.86	-123.901
-13.6	-89.7217	-61.6455	-156.86	-121.46
-13.2	-84.2285	-56.7627	-159.302	-128.174
-12.8	-79.9561	-53.7109	-162.964	-129.395
-12.4	-79.3457	-56.1523	-154.419	-123.901
-12	-82.3975	-51.2695	-156.86	-128.174
-11.6	-83.0078	-53.1006	-151.978	-124.512
-11.2	-76.2939	-50.6592	-154.419	-127.563
-10.8	-79.3457	-52.4902	-155.64	-126.953
-10.4	-73.8525	-50.6592	-150.146	-122.07
-10	-72.0215	-53.1006	-147.095	-120.85
-9.6	-70.1904	-48.2178	-145.874	-117.188
-9.2	-72.6318	-50.6592	-140.991	-120.85
-8.8	-73.2422	-46.9971	-145.874	-125.122
-8.4	-69.5801	-42.1143	-142.822	-120.239
-8	-67.1387	-45.7764	-136.719	-119.019
-7.6	-64.0869	-42.1143	-138.55	-121.46
-7.2	-64.6973	-42.7246	-132.446	-111.694
-6.8	-60.4248	-42.1143	-136.108	-108.032
-6.4	-59.8145	-45.7764	-134.277	-107.422
-6	-51.2695	-41.5039	-134.888	-104.98
-5.6	-51.8799	-42.1143	-136.108	-104.98
-5.2	-50.6592	-37.2315	-130.615	-97.6562
-4.8	-50.0488	-39.0625	-125.122	-97.0459
-4.4	-46.9971	-36.6211	-118.408	-100.098
-4	-45.7764	-36.0107	-120.85	-102.539
-3.6	-48.8281	-36.0107	-119.019	-97.6562
-3.2	-50.0488	-35.4004	-121.46	-100.098
-2.8	-51.8799	-36.0107	-110.474	-92.7734
-2.4	-48.8281	-34.79	-118.408	-89.7217
-2	-43.9453	-34.79	-114.746	-87.2803
-1.6	-45.166	-36.6211	-118.408	-90.9424
-1.2	-40.8935	-29.2969	-113.525	-89.1113
-0.8	-42.7246	-33.5693	-110.474	-84.8389
-0.4	-42.7246	-39.0625	-109.863	-87.2803
3.4539e-13	-39.0625	-31.1279	-112.915	-92.7734
0.4	-43.9453	-32.959	-108.032	-84.8389
0.8	-38.4522	-31.1279	-107.422	-86.0596
1.2	-38.4522	-31.7383	-103.149	-79.3457
1.6	-36.6211	-28.0762	-101.929	-85.4492
2	-36.6211	-32.959	-101.318	-83.6182
2.4	-36.6211	-26.8555	-101.318	-86.0596
2.8	-37.2315	-24.4141	-97.0459	-81.1768
3.2	-37.2315	-26.2451	-93.9941	-78.125
3.6	-32.3486	-27.4658	-93.9941	-78.125
4	-33.5693	-30.5176	-95.2148	-72.0215
4.4	-30.5176	-29.2969	-97.0459	-78.125
4.8	-31.7383	-23.1934	-95.2148	-73.8525
5.2	-33.5693	-28.6865	-97.6562	-74.4629
5.6	-30.5176	-26.2451	-95.2148	-75.6836
6	-31.1279	-25.0244	-92.1631	-72.0215
6.4	-31.1279	-23.1934	-88.501	-71.4111
6.8	-25.6348	-20.752	-88.501	-67.749
7.2	-25.0244	-21.3623	-92.1631	-68.3594
7.6	-26.8555	-22.583	-89.1113	-66.5283
8	-27.4658	-23.1934	-90.332	-67.749
8.4	-28.6865	-20.1416	-79.3457	-62.8662
8.8	-23.8037	-16.4795	-86.0596	-67.749
9.2	-21.3623	-20.752	-79.9561	-67.749
9.6	-25.6348	-21.9727	-73.2422	-67.1387
10	-23.1934	-20.1416	-72.6318	-63.4766
10.4	-23.8037	-20.752	-79.9561	-57.9834
10.8	-18.3105	-14.0381	-75.6836	-61.0352
11.2	-21.3623	-18.9209	-70.1904	-59.8145
11.6	-20.1416	-18.9209	-69.5801	-56.1523
12	-19.5312	-15.8691	-72.0215	-62.2559
12.4	-20.1416	-17.0898	-71.4111	-59.2041
12.8	-18.9209	-19.5312	-67.749	-57.9834
13.2	-17.7002	-21.9727	-68.3594	-53.7109
13.6	-13.4277	-17.0898	-65.3076	-51.8799
14	-18.3105	-14.6484	-62.2559	-56.1523
14.4	-18.9209	-17.7002	-63.4766	-54.3213
14.8	-12.8174	-13.4277	-67.749	-57.9834
15.2	-17.0898	-14.6484	-61.0352	-53.1006
15.6	-15.2588	-10.9863	-57.9834	-53.1006
16	-21.3623	-15.2588	-65.918	-50.0488
16.4	-12.8174	-12.207	-59.2041	-49.4385
16.8	-10.9863	-9.76563	-56.7627	-53.1006
17.2	-15.2588	-12.207	-57.9834	-50.0488
17.6	-14.6484	-12.207	-57.9834	-50.0488
18	-17.7002	-14.0381	-55.542	-44.5557
18.4	-11.5967	-11.5967	-54.9316	-44.5557
18.8	-12.207	-10.376	-53.7109	-40.8935
19.2	-11.5967	-8.54492	-48.8281	-43.9453
19.6	-15.8691	-12.8174	-46.9971	-39.6728
20	-12.207	-9.76563	-50.0488	-40.8935
20.4	-10.9863	-9.76563	-46.9971	-40.8935
20.8	-4.88281	-3.05176	-48.8281	-34.79
21.2	-9.15527	-3.66211	-48.8281	-34.1797
21.6	-8.54492	-8.54492	-45.7764	-34.1797
22	-12.8174	-4.27246	-43.335	-26.8555
22.4	-9.15527	-10.376	-47.6074	-28.6865
22.8	-6.71387	-5.49316	-46.9971	-27.4658
23.2	-11.5967	-8.54492	-40.2832	-25.6348
23.6	-13.4277	-5.49316	-37.8418	-25.0244
24	-8.54492	-7.32422	-34.1797	-23.1934
24.4	-1.83105	-1.2207	-37.2315	-21.9727
24.8	-4.88281	1.83105	-35.4004	-21.3623
25.2	-6.10352	-4.27246	-32.959	-19.5312
25.6	-6.71387	-1.83105	-38.4522	-24.4141
26	-6.10352	0	-37.2315	-20.1416
26.4	-4.27246	0	-37.2315	-21.9727
26.8	-3.66211	-2.44141	-31.1279	-17.7002
27.2	-3.05176	-2.44141	-34.79	-19.5312
27.6	-1.2207	0.61035	-26.8555	-14.0381
28	0	1.83105	-26.2451	-17.7002
28.4	0	3.66211	-30.5176	-18.3105
28.8	-4.88281	-0.61035	-27.4658	-11.5967
29.2	-5.49316	3.05176	-26.8555	-17.0898
29.6	-1.83105	1.2207	-28.6865	-13.4277
30	-4.88281	4.27246	-26.2451	-10.9863
30.4	-1.83105	6.10352	-22.583	-7.32422
30.8	0	6.71387	-28.0762	-14.0381
31.2	0	7.32422	-25.0244	-16.4795
31.6	-0.61035	4.27246	-21.9727	-12.207
32	0	6.71387	-23.8037	-10.9863
32.4	0.61035	4.27246	-17.7002	-6.71387
32.8	0	4.88281	-17.7002	-7.93457
33.2	1.2207	4.88281	-17.0898	-7.93457
33.6	-1.2207	9.15527	-18.9209	-9.76563
34	3.66211	9.15527	-19.5312	-6.71387
34.4	0.61035	8.54492	-17.0898	-9.76563
34.8	1.2207	6.10352	-23.1934	-15.8691
35.2	3.05176	8.54492	-17.7002	-6.10352
35.6	5.49316	13.4277	-9.76563	0
36	3.66211	10.9863	-11.5967	-1.83105
36.4	0.61035	9.76563	-18.3105	-3.66211
36.8	3.05176	9.76563	-14.6484	-4.88281
37.2	4.27246	7.32422	-12.207	0
37.6	4.88281	10.9863	-16.4795	-4.27246
38	12.8174	14.6484	-9.15527	1.2207
38.4	4.27246	10.376	-5.49316	-0.61035
38.8	7.32422	14.0381	-10.9863	6.71387
39.2	6.71387	11.5967	-14.0381	1.83105
39.6	3.66211	10.376	-6.71387	3.05176
40	9.76563	15.2588	-1.2207	5.49316
40.4	12.207	12.207	-4.27246	5.49316
40.8	14.6484	16.4795	-4.88281	4.27246
41.2	12.207	16.4795	0	5.49316
41.6	12.207	15.8691	-2.44141	3.66211
42	12.8174	18.9209	0	7.32422
42.4	10.9863	15.2588	0.61035	10.376
42.8	15.2588	17.7002	-0.61035	9.76563
43.2	14.6484	20.1416	0	14.0381
43.6	10.376	12.207	0	12.207
44	10.376	18.3105	2.44141	12.8174
44.4	10.9863	16.4795	6.10352	13.4277
44.8	14.6484	21.9727	5.49316	13.4277
45.2	15.8691	21.9727	5.49316	15.8691
45.6	10.9863	17.7002	5.49316	9.76563
46	15.2588	20.1416	7.93457	20.1416
46.4	17.0898	21.3623	11.5967	17.7002
46.8	23.1934	26.8555	10.9863	15.2588
47.2	18.3105	26.2451	7.93457	18.9209
47.6	19.5312	22.583	7.93457	22.583
48	16.4795	21.9727	7.32422	23.1934
48.4	18.9209	26.8555	13.4277	21.9727
48.8	23.8037	27.4658	15.8691	21.3623
49.2	17.7002	23.8037	13.4277	21.9727
49.6	20.752	28.0762	17.0898	29.2969
50	21.9727	30.5176	10.9863	24.4141
50.4	20.752	25.6348	14.6484	29.2969
50.8	24.4141	26.2451	14.0381	28.0762
51.2	20.752	26.8555	15.2588	27.4658
51.6	22.583	25.6348	14.0381	29.2969
52	23.1934	25.6348	21.3623	34.1797
52.4	25.6348	32.3486	17.7002	30.5176
52.8	26.2451	31.7383	12.207	27.4658
53.2	26.2451	32.3486	19.5312	31.1279
53.6	26.8555	33.5693	26.2451	38.4522
54	28.0762	31.1279	18.9209	31.1279
54.4	28.0762	36.0107	23.1934	34.79
54.8	27.4658	31.7383	21.9727	35.4004
55.2	26.2451	30.5176	26.8555	32.3486
55.6	31.1279	34.79	25.0244	34.79
56	29.2969	28.6865	20.1416	40.8935
56.4	30.5176	35.4004	28.0762	42.1143
56.8	27.4658	37.2315	32.3486	46.3867
57.2	33.5693	38.4522	35.4004	43.9453
57.6	26.8555	37.2315	31.7383	42.7246
58	31.1279	34.1797	30.5176	40.8935
58.4	32.959	36.6211	29.9072	43.335
58.8	40.2832	40.8935	30.5176	45.7764
59.2	37.8418	43.335	39.0625	56.1523
59.6	33.5693	40.2832	35.4004	45.166
60	34.1797	36.0107	32.3486	44.5557
60.4	37.8418	40.8935	31.7383	44.5557
60.8	38.4522	43.335	42.1143	49.4385
61.2	32.3486	42.1143	38.4522	49.4385
61.6	33.5693	45.7764	37.2315	50.0488
62	36.6211	45.166	36.0107	48.2178
62.4	36.0107	43.9453	40.8935	53.1006
62.8	32.3486	41.5039	40.8935	51.8799
63.2	39.6728	42.1143	40.8935	58.5938
63.6	37.8418	51.8799	37.8418	53.7109
64	43.335	50.0488	39.0625	56.1523
64.4	41.5039	40.2832	43.335	58.5938
64.8	40.8935	45.7764	40.8935	57.9834
65.2	45.166	48.8281	43.335	57.9834
65.6	45.166	53.1006	45.166	59.2041
66	42.1143	48.2178	44.5557	62.8662
66.4	41.5039	49.4385	46.9971	64.0869
66.8	46.3867	49.4385	46.3867	65.3076
67.2	42.7246	51.2695	50.0488	65.918
67.6	45.166	50.6592	45.7764	65.3076
68	43.9453	47.6074	47.6074	63.4766
68.4	49.4385	55.542	49.4385	69.5801
68.8	46.3867	48.8281	44.5557	67.1387
69.2	46.3867	50.6592	45.166	63.4766
69.6	49.4385	55.542	48.2178	67.749
70	52.4902	54.3213	54.3213	70.8008
70.4	48.8281	56.1523	55.542	74.4629
70.8	50.0488	57.9834	53.1006	74.4629
71.2	45.166	56.7627	53.7109	74.4629
71.6	52.4902	56.7627	58.5938	83.0078
72	48.2178	57.9834	56.7627	79.3457
72.4	50.0488	59.8145	63.4766	76.9043
72.8	51.2695	56.7627	64.0869	83.6182
73.2	56.1523	64.0869	59.2041	77.5147
73.6	51.2695	65.3076	56.7627	76.2939
74	50.0488	60.4248	59.8145	76.2939
74.4	50.0488	59.8145	65.918	78.7353
74.8	56.7627	65.3076	72.0215	84.2285
75.2	53.1006	64.6973	68.9697	81.7871
75.6	56.1523	67.749	68.3594	83.6182
76	55.542	65.918	71.4111	84.8389
76.4	53.7109	66.5283	77.5147	89.1113
76.8	50.6592	67.749	76.2939	86.0596
77.2	57.373	72.0215	76.2939	87.8906
77.6	54.3213	70.1904	72.6318	87.2803
78	53.7109	69.5801	73.8525	93.9941
78.4	59.8145	73.8525	76.2939	91.5527
78.8	61.0352	70.1904	86.0596	97.6562
79.2	62.8662	72.0215	77.5147	93.9941
79.6	62.2559	70.1904	73.8525	88.501
80	64.6973	68.9697	82.3975	92.7734
80.4	67.749	68.9697	83.0078	98.2666
80.8	70.1904	73.2422	79.9561	95.8252
81.2	72.0215	72.6318	83.6182	97.0459
81.6	72.0215	72.6318	85.4492	99.4873
82	74.4629	67.749	84.2285	106.201
82.4	79.3457	75.6836	83.0078	99.4873
82.8	76.2939	75.6836	84.8389	103.149
83.2	70.8008	74.4629	83.0078	103.76
83.6	72.6318	78.125	87.2803	108.643
84	75.0732	76.9043	86.6699	108.032
84.4	73.2422	79.9561	86.0596	114.136
84.8	73.2422	78.7353	92.7734	117.798
85.2	75.6836	80.5664	92.1631	118.408
85.6	73.2422	79.9561	92.1631	113.525
86	73.2422	79.9561	96.4356	119.019
86.4	75.6836	83.6182	92.1631	117.188
86.8	73.2422	85.4492	92.1631	117.188
87.2	72.6318	83.6182	93.9941	115.967
87.6	79.3457	86.6699	99.4873	115.967
88	78.125	86.6699	98.8769	116.577
88.4	81.7871	82.3975	102.539	118.408
88.8	83.0078	90.332	101.318	122.07
89.2	84.2285	89.1113	103.149	120.85
89.6	82.3975	85.4492	101.318	118.408
90	84.8389	86.0596	103.76	122.07
90.4	83.6182	86.0596	104.98	124.512
90.8	84.2285	87.8906	105.591	123.291
91.2	81.1768	92.1631	115.356	127.563
91.6	84.2285	90.332	110.474	130.005
92	83.6182	90.9424	109.253	133.667
92.4	90.9424	93.9941	110.474	130.615
92.8	84.8389	91.5527	107.422	127.563
93.2	85.4492	94.6045	109.253	130.615
93.6	94.6045	98.2666	112.305	132.446
94	97.0459	94.6045	111.694	134.888
94.4	98.2666	95.8252	114.136	131.836
94.8	94.6045	97.0459	119.019	136.108
95.2	93.9941	97.6562	122.681	141.602
95.6	92.1631	95.8252	115.967	143.433
96	92.1631	98.2666	115.967	137.939
96.4	96.4356	103.149	119.629	140.991
96.8	96.4356	103.149	123.901	138.55
97.2	93.3838	104.98	124.512	140.381
97.6	97.0459	103.149	127.563	144.043
98	95.8252	111.694	126.953	144.043
98.4	100.098	108.032	124.512	140.381
98.8	97.6562	106.812	125.122	143.433
99.2	99.4873	103.76	122.07	145.264
99.6	100.708	101.318	121.46	147.705
100	100.708	101.929	128.784	150.757

## Sheet: Sheet3
Fig 1C Representative time course of the normalized Na+ and K+ currents without or with the addition of 2 mM Ca2+.
A(X)	B(Y)	B-yErr	E(Y)	E-yErr
2	-0.88408	0.03695	-0.89477	0.00957
4	-0.87257	0.0336	-0.89781	0.02421
6	-0.884	0.02478	-0.90638	0.01504
8	-0.88817	0.03084	-0.92792	0.02996
10	-0.8922	0.02693	-0.89971	0.01973
12	-0.8789	0.0179	-0.8951	0.01428
14	-0.91398	0.02156	-0.93844	0.03075
16	-0.87642	0.02714	-0.94751	0.03127
18	-0.9223	0.03723	-0.92692	0.00652
20	-0.93041	0.0271	-0.91332	0.00907
22	-0.92049	0.01386	-0.93594	0.00842
24	-0.90598	0.02077	-0.95201	0.01262
26	-0.95471	0.00811	-0.95699	0.00983
28	-1	0	-1	0
30	-0.95851	0.01314	-0.94027	0.01519
32	-0.93959	0.02593	-0.94802	0.01409
34	-0.89987	0.0333	-0.9407	0.01495
36	-0.91248	0.02085	-0.953	0.02268
38	-0.77507	0.06663	-0.93824	0.01278
40	-0.72986	0.07002	-0.91343	0.04777
42	-0.6931	0.0533	-0.89238	0.08487
44	-0.61397	0.05718	-0.80452	0.08905
46	-0.59577	0.06302	-0.77304	0.09031
48	-0.55043	0.05658	-0.72698	0.07715
50	-0.56098	0.05558	-0.68422	0.07591
52	-0.542	0.05233	-0.65845	0.07596
54	-0.51687	0.06959	-0.64741	0.06703
56	-0.53174	0.07028	-0.6245	0.07221
58	-0.51324	0.07647	-0.62366	0.0812
60	-0.51557	0.08278	-0.62058	0.07687
62	-0.50655	0.07916	-0.59461	0.0786
64	-0.49422	0.07431	-0.58992	0.0755
66	-0.50352	0.06956	-0.59209	0.0694
68	-0.50813	0.06925	-0.59245	0.06158
70	-0.51724	0.06577	-0.58102	0.06397
72	-0.51386	0.07474	-0.58127	0.06537
74	-0.50227	0.0748	-0.57448	0.06842
76	-0.46868	0.06577	-0.57361	0.05662
78	-0.47529	0.05496	-0.57947	0.04596
80	-0.47528	0.06131	-0.58463	0.05086
82	-0.49151	0.0729	-0.55903	0.05015
84	-0.44949	0.06737	-0.57605	0.05261
86	-0.50005	0.07128	-0.56211	0.04618
88	-0.43664	0.05567	-0.57459	0.05897
90	-0.45667	0.08771	-0.56522	0.04658
92	-0.42521	0.06678	-0.57166	0.06105
94	-0.44627	0.07955	-0.55346	0.04991
96	-0.46183	0.09249	-0.5505	0.05962
98	-0.44226	0.08398	-0.54478	0.05672
			-0.54891	0.05665
			-0.53363	0.03759
			-0.53868	0.04312
			-0.50919	0.03343
			-0.52822	0.03381
			-0.5487	0.04025
			-0.52012	0.02022
			-0.50784	0.02081
			-0.51399	0.03929
			-0.52477	0.03053
			-0.50446	0.01715

## Sheet: Sheet4
Fig 3E Representative I-V curves of the whole-cell Ca2+ currents of STIM1-activated wild-type hOrai1 and mutants
A(X)	B(Y)	C(Y)	D(Y)
	Orai1+STIM1	L261A+STIM1	F257A+STIM1
mV	pA/pF
-100	-86.6989	-6.36743	-15.852
-99.6	-87.48	-5.90663	-16.2558
-99.2	-87.5916	-6.11608	-17.8209
-98.8	-88.1495	-6.07419	-17.0636
-98.4	-86.9221	-6.0323	-17.2655
-98	-85.2484	-6.57688	-18.0733
-97.6	-85.2484	-6.32554	-16.0539
-97.2	-86.2526	-5.99041	-16.6597
-96.8	-85.8063	-6.66067	-17.0636
-96.4	-85.5831	-6.07419	-17.5179
-96	-85.6947	-6.0323	-17.215
-95.6	-85.4715	-5.5715	-16.9121
-95.2	-85.4715	-6.0323	-16.6092
-94.8	-84.5789	-5.61339	-16.1549
-94.4	-83.7978	-6.24176	-16.0539
-94	-82.2357	-5.23637	-15.8015
-93.6	-82.682	-5.99041	-16.0034
-93.2	-81.343	-5.32015	-15.7005
-92.8	-80.8967	-6.15797	-15.1452
-92.4	-80.4504	-5.73906	-15.8015
-92	-81.5662	-5.99041	-15.2966
-91.6	-79.4461	-5.90663	-15.4481
-91.2	-80.1156	-5.73906	-14.8928
-90.8	-77.3261	-5.61339	-15.0442
-90.4	-78.1072	-5.69717	-15.1452
-90	-78.3303	-5.1107	-14.8423
-89.6	-76.8798	-4.94314	-15.0947
-89.2	-75.6523	-4.94314	-15.0442
-88.8	-75.206	-5.73906	-15.2966
-88.4	-73.5323	-5.19448	-15.4481
-88	-75.7639	-6.07419	-15.1452
-87.6	-74.5365	-5.27826	-15.65
-87.2	-74.9829	-5.61339	-13.5297
-86.8	-73.867	-5.5715	-14.6908
-86.4	-74.5365	-5.44583	-14.6404
-86	-72.6397	-4.94314	-15.3976
-85.6	-72.4165	-5.48772	-14.7413
-85.2	-73.867	-5.5715	-14.085
-84.8	-72.3049	-4.85935	-13.6812
-84.4	-70.9659	-4.56612	-14.6908
-84	-73.7555	-5.19448	-13.1258
-83.6	-69.2922	-5.19448	-13.7821
-83.2	-73.086	-4.90124	-14.8928
-82.8	-70.1848	-5.06881	-14.7413
-82.4	-71.747	-5.19448	-13.7317
-82	-72.5281	-4.85935	-14.4889
-81.6	-70.6312	-5.1107	-12.8734
-81.2	-68.3995	-5.40394	-13.5297
-80.8	-71.1891	-4.77557	-13.8326
-80.4	-70.0733	-4.85935	-13.9336
-80	-68.7343	-5.48772	-14.4889
-79.6	-67.6185	-5.23637	-13.0754
-79.2	-67.7301	-4.94314	-14.5899
-78.8	-70.9659	-5.23637	-12.9744
-78.4	-66.949	-4.14721	-13.7821
-78	-67.2837	-4.31477	-13.5802
-77.6	-66.8374	-4.85935	-12.4191
-77.2	-67.1722	-5.15259	-13.0754
-76.8	-66.8374	-4.02153	-13.3783
-76.4	-65.3868	-4.35666	-11.9142
-76	-69.5154	-3.93775	-14.2365
-75.6	-65.9447	-4.69179	-11.9142
-75.2	-63.8247	-4.27288	-13.1258
-74.8	-63.7131	-4.23099	-13.0754
-74.4	-63.7131	-3.64452	-11.0055
-74	-63.6015	-4.60801	-12.6715
-73.6	-63.2668	-4.77557	-11.9142
-73.2	-63.1552	-4.1891	-12.0152
-72.8	-63.49	-3.81208	-12.52
-72.4	-60.7004	-3.77019	-12.1666
-72	-60.4772	-4.69179	-11.6618
-71.6	-59.5846	-4.06342	-11.7123
-71.2	-59.8078	-3.85397	-11.5608
-70.8	-60.9236	-4.10532	-11.3084
-70.4	-57.9109	-4.48233	-11.8637
-70	-59.1383	-3.51884	-11.6113
-69.6	-59.2499	-4.14721	-11.3084
-69.2	-58.2456	-3.43506	-11.4094
-68.8	-56.9066	-3.97964	-11.2074
-68.4	-58.134	-4.27288	-11.2074
-68	-58.6919	-4.1891	-11.7628
-67.6	-56.1256	-3.97964	-11.157
-67.2	-58.9151	-3.81208	-11.1065
-66.8	-58.3572	-4.73368	-11.2074
-66.4	-57.6877	-3.85397	-10.3997
-66	-58.3572	-3.77019	-11.6618
-65.6	-56.014	-4.1891	-10.1473
-65.2	-57.7993	-3.81208	-11.3084
-64.8	-54.8982	-3.85397	-10.955
-64.4	-55.5677	-2.8067	-12.3686
-64	-56.4603	-3.7283	-11.2579
-63.6	-54.1171	-3.89586	-11.0055
-63.2	-54.4518	-3.47695	-11.6113
-62.8	-53.0013	-3.81208	-9.74341
-62.4	-52.6665	-3.77019	-10.955
-62	-52.1086	-3.09993	-10.0968
-61.6	-52.6665	-3.97964	-10.2483
-61.2	-52.3318	-3.43506	-10.7531
-60.8	-52.1086	-4.06342	-10.7026
-60.4	-52.1086	-4.56612	-11.1065
-60	-51.5507	-3.35128	-8.98615
-59.6	-49.7654	-3.60262	-11.0055
-59.2	-51.3276	-3.30939	-10.0968
-58.8	-50.7696	-2.72291	-9.69293
-58.4	-50.3233	-2.7648	-9.99583
-58	-48.9843	-3.85397	-9.99583
-57.6	-48.2033	-3.81208	-10.3492
-57.2	-48.6496	-3.18371	-10.6016
-56.8	-49.4307	-3.35128	-9.28906
-56.4	-49.4307	-3.39317	-9.89486
-56	-47.199	-3.18371	-9.59196
-55.6	-47.9801	-3.30939	-9.23857
-55.2	-47.6454	-3.85397	-7.77454
-54.8	-47.4222	-2.7648	-9.64244
-54.4	-45.6369	-2.42968	-9.94535
-54	-46.5295	-3.89586	-9.84438
-53.6	-46.418	-2.84859	-9.89486
-53.2	-47.7569	-2.8067	-9.08712
-52.8	-48.7612	-3.01615	-9.64244
-52.4	-46.9759	-2.304	-9.99583
-52	-44.1863	-3.14182	-8.8347
-51.6	-47.199	-4.14721	-8.22889
-51.2	-43.0705	-2.97426	-7.82502
-50.8	-46.418	-3.09993	-8.98615
-50.4	-44.5211	-2.38779	-8.78422
-50	-45.7485	-3.30939	-8.22889
-49.6	-42.6242	-3.30939	-8.63276
-49.2	-43.2937	-2.93237	-7.92599
-48.8	-43.2937	-3.18371	-7.2697
-48.4	-43.0705	-2.59724	-8.5318
-48	-42.2894	-2.42968	-7.8755
-47.6	-39.7231	-3.05804	-5.85614
-47.2	-40.9505	-2.22022	-7.11824
-46.8	-41.1736	-2.47157	-8.32986
-46.4	-41.9547	-2.68102	-7.5726
-46	-41.8431	-3.39317	-7.32018
-45.6	-39.6115	-2.59724	-7.16873
-45.2	-37.9378	-2.89048	-7.2697
-44.8	-39.1652	-2.59724	-8.32986
-44.4	-37.3798	-3.22561	-7.42115
-44	-38.3841	-2.13644	-6.3105
-43.6	-37.2683	-2.51346	-7.2697
-43.2	-38.6073	-2.42968	-7.2697
-42.8	-39.4999	-2.42968	-7.82502
-42.4	-38.4957	-1.50808	-7.62308
-42	-37.8262	-1.67564	-6.81534
-41.6	-37.0451	-2.47157	-7.2697
-41.2	-38.6073	-2.72291	-6.41147
-40.8	-36.9335	-2.63913	-7.82502
-40.4	-35.1482	-2.51346	-7.16873
-40	-34.2556	-2.59724	-7.67357
-39.6	-36.0409	-2.93237	-7.06776
-39.2	-34.7019	-1.54997	-6.36098
-38.8	-33.5861	-1.8432	-7.32018
-38.4	-31.9123	-1.71753	-7.52212
-38	-34.7019	-1.00538	-6.3105
-37.6	-33.5861	-2.8067	-6.3105
-37.2	-34.2556	-1.50808	-7.06776
-36.8	-33.8092	-1.42429	-6.51244
-36.4	-33.0282	-2.17833	-6.20953
-36	-32.5818	-1.75942	-7.11824
-35.6	-32.5818	-1.92698	-6.56292
-35.2	-33.0282	-2.72291	-6.0076
-34.8	-34.144	-2.22022	-5.70469
-34.4	-33.8092	-2.26211	-5.3513
-34	-30.2386	-1.59186	-5.55324
-33.6	-32.5818	-1.8432	-6.76486
-33.2	-30.4618	-2.01077	-4.84646
-32.8	-30.9081	-1.25673	-6.56292
-32.4	-31.466	-1.50808	-7.01728
-32	-30.2386	-1.8432	-5.70469
-31.6	-31.8008	-1.59186	-4.7455
-31.2	-29.5691	-1.8432	-5.80566
-30.8	-29.2344	-1.3824	-6.10856
-30.4	-29.5691	-1.04727	-5.80566
-30	-27.3375	-1.3824	-5.60372
-29.6	-27.3375	-1.25673	-5.30082
-29.2	-30.0155	-1.8432	-6.6134
-28.8	-26.4448	-1.42429	-5.55324
-28.4	-28.4533	-1.29862	-5.60372
-28	-27.4491	-1.42429	-5.75518
-27.6	-25.2174	-1.29862	-4.64453
-27.2	-26.8912	-1.00538	-4.94743
-26.8	-27.0028	-1.59186	-4.79598
-26.4	-28.1186	-1.80131	-4.89695
-26	-26.668	-1.71753	-4.0892
-25.6	-26.2217	-1.04727	-5.25034
-25.2	-27.3375	-1.34051	-4.94743
-24.8	-25.8869	-1.50808	-4.34162
-24.4	-26.4448	-1.8432	-3.98824
-24	-25.2174	-1.17295	-3.7863
-23.6	-24.6595	-1.04727	-4.79598
-23.2	-25.4406	-0.9216	-4.59404
-22.8	-25.8869	-0.71215	-4.84646
-22.4	-23.6553	-1.42429	-3.63485
-22	-23.5437	-1.50808	-5.14937
-21.6	-25.4406	-1.42429	-3.88727
-21.2	-23.4321	-1.08917	-4.03872
-20.8	-22.9858	-1.29862	-4.0892
-20.4	-21.3121	-0.83782	-4.13969
-20	-23.4321	-1.21484	-3.58436
-19.6	-21.4237	-1.00538	-3.23098
-19.2	-23.0974	-0.58647	-3.7863
-18.8	-20.6426	-0.87971	-2.72614
-18.4	-21.5353	-1.04727	-3.43291
-18	-21.9816	-0.67026	-4.54356
-17.6	-20.4194	-0.54458	-2.77662
-17.2	-20.6426	-1.25673	-3.23098
-16.8	-20.7542	-1.17295	-4.84646
-16.4	-17.4067	-1.29862	-3.43291
-16	-19.0805	-1.46618	-3.38243
-15.6	-19.6384	-1.08917	-3.7863
-15.2	-18.9689	-0.83782	-4.44259
-14.8	-18.7457	-1.29862	-2.92807
-14.4	-17.5183	-1.46618	-3.4834
-14	-18.2994	-1.21484	-3.58436
-13.6	-18.2994	-0.67026	-3.23098
-13.2	-18.7457	-0.79593	-3.7863
-12.8	-17.4067	-0.87971	-3.43291
-12.4	-17.9646	-0.62836	-3.38243
-12	-15.5099	-0.58647	-3.63485
-11.6	-16.1793	-0.67026	-3.73582
-11.2	-15.8446	-1.00538	-3.58436
-10.8	-16.1793	-0.62836	-3.58436
-10.4	-14.2825	-0.83782	-2.62517
-10	-14.9519	-0.71215	-4.49308
-9.6	-16.1793	-0.58647	-4.03872
-9.2	-17.4067	-0.4608	-2.37275
-8.8	-14.2825	-0.25135	-3.07952
-8.4	-14.5056	-0.67026	-3.88727
-8	-15.1751	-0.29324	-2.87759
-7.6	-14.7288	-0.67026	-2.72614
-7.2	-16.9604	-0.79593	-2.97856
-6.8	-16.0678	-0.79593	-3.02904
-6.4	-16.8488	-0.71215	-3.02904
-6	-15.9562	-0.9216	-4.69501
-5.6	-12.8319	-1.17295	-2.8271
-5.2	-13.9477	-0.54458	-2.2213
-4.8	-13.8361	-0.33513	-2.62517
-4.4	-13.5014	-0.54458	-1.86791
-4	-14.1709	-0.37702	-1.76694
-3.6	-14.1709	-0.37702	-2.27178
-3.2	-12.274	-0.37702	-3.58436
-2.8	-11.0466	-0.79593	-2.17081
-2.4	-13.3898	-0.87971	-2.5242
-2	-12.1624	-0.4608	-1.36307
-1.6	-12.0508	-0.83782	-2.06984
-1.2	-10.7118	-0.4608	-2.32226
-0.8	-12.9435	-0.37702	-3.53388
-0.4	-10.8234	-0.62836	-2.57468
3.4539e-13	-10.7118	-0.62836	-2.32226
0.4	-10.0424	-0.71215	-2.01936
0.8	-10.935	-0.9216	-1.61549
1.2	-9.26128	-1.21484	-2.17081
1.6	-8.03388	-0.41891	-3.28146
2	-8.81495	-1.13106	-2.77662
2.4	-10.3771	-0.79593	-2.5242
2.8	-10.0424	-0.62836	-1.81742
3.2	-9.59602	-0.20946	-2.27178
3.6	-8.59179	-0.4608	-2.87759
4	-7.69913	-0.37702	-3.23098
4.4	-8.70337	-0.50269	-2.27178
4.8	-11.8277	-0.75404	-1.41355
5.2	-8.4802	-0.79593	-2.5242
5.6	-7.81071	-0.04189	-2.2213
6	-10.0424	-0.62836	-2.06984
6.4	-7.25281	-1.21484	-1.86791
6.8	-7.25281	-0.4608	-1.86791
7.2	-6.58332	-0.16756	-2.37275
7.6	-8.59179	0	-2.2213
8	-8.25704	-0.29324	-1.81742
8.4	-7.47597	0.08378	-1.16113
8.8	-5.24434	-0.58647	-1.2621
9.2	-6.6949	-1.25673	-0.50484
9.6	-7.25281	-0.79593	-2.62517
10	-7.14122	-0.4608	-0.20194
10.4	-6.36015	-0.54458	-2.12033
10.8	-6.13699	-0.08378	-1.2621
11.2	-8.14546	-0.50269	-2.17081
11.6	-5.69066	-0.33513	-2.92807
12	-7.25281	0.08378	-1.11065
12.4	-8.14546	-0.25135	-2.67565
12.8	-7.14122	-0.54458	-1.41355
13.2	-6.36015	-0.16756	-1.31258
13.6	-6.47173	-0.08378	-0.65629
14	-5.57908	-0.62836	-1.2621
14.4	-7.58755	-0.33513	-0.85823
14.8	-5.57908	-0.54458	0
15.2	-5.35592	-0.37702	-1.21162
15.6	-4.35168	-0.54458	-1.2621
16	-4.90959	0	-1.2621
16.4	-5.4675	-0.25135	-0.85823
16.8	-5.69066	-0.16756	-1.96888
17.2	-4.01694	0.08378	-2.2213
17.6	-3.90536	0	-0.50484
18	-3.90536	0	-1.96888
18.4	-5.80224	-0.58647	-1.71646
18.8	-2.78954	-0.71215	-1.36307
19.2	-5.35592	0	-1.11065
19.6	-5.4675	-0.67026	-1.21162
20	-3.23587	0.20946	-1.51452
20.4	-3.45903	-0.16756	-1.36307
20.8	-5.24434	-0.04189	-1.36307
21.2	-3.79378	-0.08378	-0.60581
21.6	-2.12005	-0.12567	-0.40387
22	-2.00847	0.16756	-0.3029
22.4	-4.2401	-0.4608	-0.85823
22.8	-2.56638	-0.29324	-1.11065
23.2	-3.79378	0.04189	-1.21162
23.6	-2.00847	0.12567	-1.36307
24	-3.0127	0	-1.11065
24.4	-3.57061	0	0.45436
24.8	-5.57908	-0.08378	-0.75726
25.2	-2.56638	-1.46618	-0.15145
25.6	-1.89689	-0.41891	-0.70678
26	-1.78531	-0.20946	0.20194
26.4	-4.57485	-0.16756	-0.3029
26.8	-0.89265	-0.41891	-1.31258
27.2	-1.67372	-0.58647	-0.45436
27.6	-2.23163	-0.12567	-0.60581
28	-0.66949	-0.67026	-0.15145
28.4	-0.55791	-0.50269	-1.11065
28.8	-1.11582	0	-0.10097
29.2	-2.23163	0.54458	-0.45436
29.6	0.33474	-0.12567	-0.3029
30	-2.12005	-0.25135	0.55532
30.4	-1.33898	0.4608	0.20194
30.8	0	-0.4608	-1.11065
31.2	-2.4548	0.4608	-0.85823
31.6	0	0.16756	-1.00968
32	-1.78531	0.62836	0
32.4	-2.4548	0.20946	0
32.8	0	0.08378	-0.75726
33.2	-0.89265	0.04189	-0.65629
33.6	1.11582	-0.16756	0
34	0.66949	0.33513	-0.25242
34.4	-0.11158	0.25135	-0.70678
34.8	-0.89265	0	0.20194
35.2	-3.0127	0.50269	0.50484
35.6	0.22316	0.16756	0
36	-0.11158	0.33513	-1.41355
36.4	-2.67796	0	-0.10097
36.8	-1.45056	0.12567	0.10097
37.2	0.22316	-0.12567	0
37.6	-1.78531	-0.41891	-0.45436
38	-3.34745	0.67026	0.15145
38.4	-2.23163	-0.04189	0.20194
38.8	-1.11582	-0.29324	-1.00968
39.2	-1.67372	-0.75404	0
39.6	0.89265	-0.33513	-0.3029
40	-1.33898	0.29324	1.11065
40.4	-0.11158	-0.25135	-0.45436
40.8	0	0.4608	0
41.2	-2.67796	-0.50269	-0.60581
41.6	-0.22316	0.41891	-0.45436
42	1.33898	0.41891	-0.3029
42.4	1.56214	0.12567	-0.85823
42.8	0	0	-0.75726
43.2	-0.11158	0.41891	0.25242
43.6	0	1.04727	0
44	-0.78107	-0.04189	0
44.4	-0.33474	-0.08378	-0.10097
44.8	1.00423	0.16756	0.10097
45.2	0.22316	0.33513	0
45.6	0	0.54458	-0.20194
46	1.11582	-0.20946	0.90871
46.4	0	-0.50269	-0.60581
46.8	-0.44633	-0.33513	-0.80774
47.2	0	-0.20946	-0.55532
47.6	-0.66949	-0.20946	0.25242
48	0	0	-0.3029
48.4	-0.78107	0.04189	0.25242
48.8	0.44633	0.16756	-1.11065
49.2	0.66949	1.17295	-1.31258
49.6	1.67372	0.58647	0.05048
50	1.33898	0.04189	-0.70678
50.4	0.55791	0.4608	0.3029
50.8	-0.66949	0	0.10097
51.2	1.45056	0.04189	0
51.6	0	0.37702	-0.45436
52	0.55791	-0.16756	0.90871
52.4	2.23163	-0.04189	-0.55532
52.8	0.66949	0.08378	0.60581
53.2	1.45056	0	-1.2621
53.6	2.4548	-0.62836	-1.2621
54	2.90112	0.4608	0.60581
54.4	0.33474	-0.20946	0.60581
54.8	0.44633	0.4608	0.05048
55.2	2.12005	0.9216	-0.05048
55.6	0.78107	-0.04189	0.45436
56	0	-0.25135	0.90871
56.4	0.33474	-0.12567	0.25242
56.8	-1.2274	0	1.06016
57.2	1.2274	0	0
57.6	1.33898	0.16756	0.70678
58	-1.00423	0	-2.32226
58.4	-0.11158	-0.20946	0.05048
58.8	1.11582	-0.08378	0.15145
59.2	-0.55791	0.20946	0
59.6	-1.45056	-0.29324	0.80774
60	-1.45056	0.54458	0.15145
60.4	0.11158	-0.29324	-0.85823
60.8	-0.44633	0.29324	0.60581
61.2	-0.66949	0.12567	0.45436
61.6	0.22316	-0.50269	-0.10097
62	1.2274	0.75404	0.55532
62.4	-1.67372	-0.16756	0.55532
62.8	-0.89265	0.08378	-0.60581
63.2	2.67796	-0.04189	0.60581
63.6	-0.78107	-0.16756	0.20194
64	-2.00847	0.12567	0.3029
64.4	0.44633	0.16756	0.3029
64.8	0.33474	0	0.3029
65.2	0	-0.04189	0.75726
65.6	0.78107	0	1.2621
66	0.33474	-0.25135	0.55532
66.4	1.2274	-0.67026	1.71646
66.8	-0.33474	0.04189	0
67.2	0	0.04189	-0.45436
67.6	-0.55791	0.33513	1.2621
68	0.22316	0.58647	-0.55532
68.4	3.45903	-0.37702	0.05048
68.8	0.33474	-0.08378	0.75726
69.2	-1.89689	0.58647	0.10097
69.6	1.33898	0.04189	-0.65629
70	0.55791	0.54458	0.45436
70.4	1.56214	-0.12567	0
70.8	0.89265	-0.16756	-0.75726
71.2	-1.00423	0.33513	0
71.6	1.89689	0.54458	-0.50484
72	0	-0.29324	-1.31258
72.4	0.22316	-0.29324	0.50484
72.8	0.22316	0.08378	0.55532
73.2	0.44633	0.4608	-0.15145
73.6	-0.44633	-0.50269	0
74	-2.12005	0.16756	-0.40387
74.4	1.45056	0.16756	0.75726
74.8	-0.33474	0	-0.20194
75.2	0.33474	0.29324	-0.35339
75.6	0.66949	0.67026	-0.60581
76	0.11158	0.37702	-0.35339
76.4	-0.44633	-0.20946	0.90871
76.8	0	0.54458	0.25242
77.2	-0.44633	0.29324	0.10097
77.6	0.11158	0.20946	-0.25242
78	0.78107	0	0.15145
78.4	0.33474	0.37702	0.15145
78.8	-0.66949	0.75404	0.05048
79.2	-1.33898	0	0.60581
79.6	-1.56214	0.50269	-0.9592
80	0.22316	0.12567	-0.40387
80.4	-0.89265	0.58647	0.20194
80.8	0.22316	0.33513	0.85823
81.2	0.33474	0.12567	-0.55532
81.6	-1.67372	0.75404	0.05048
82	-2.23163	0	-0.20194
82.4	-1.45056	0.12567	0.20194
82.8	-0.44633	-0.4608	0.45436
83.2	-0.55791	0	-0.65629
83.6	0	0.41891	0
84	-1.67372	0	0.15145
84.4	-2.34321	0.29324	0.55532
84.8	-0.11158	-1.04727	-0.10097
85.2	-0.22316	-0.16756	0
85.6	-2.23163	-0.16756	0
86	-2.78954	0.25135	0.65629
86.4	-2.78954	0.58647	0.45436
86.8	0	-0.12567	-1.46404
87.2	0.66949	0.12567	0.35339
87.6	0	0	-0.9592
88	-1.67372	0.04189	-1.16113
88.4	0	0.29324	-0.55532
88.8	-0.66949	-0.54458	-0.05048
89.2	0	-0.62836	-0.45436
89.6	0.22316	-0.25135	0
90	-0.22316	0.71215	-0.35339
90.4	0.11158	0.50269	0
90.8	0	-0.54458	0.20194
91.2	-1.89689	-0.33513	-0.20194
91.6	-0.11158	-0.08378	-0.85823
92	0.11158	0.29324	-1.41355
92.4	-0.11158	0.50269	0
92.8	-3.68219	-0.04189	-0.75726
93.2	-1.56214	0.37702	-0.15145
93.6	-2.78954	0.12567	0.25242
94	-1.2274	-0.50269	0
94.4	-0.89265	-0.25135	-0.50484
94.8	-1.11582	0.37702	0.55532
95.2	-3.23587	-0.12567	-0.70678
95.6	-0.11158	0.29324	-0.45436
96	-1.33898	0.58647	0.20194
96.4	-2.23163	-0.41891	-0.70678
96.8	-0.89265	0.58647	0.80774
97.2	-2.34321	0.20946	0.50484
97.6	-2.90112	0.16756	0
98	-3.23587	0.9216	-0.60581
98.4	-2.23163	-0.37702	-1.06016
98.8	-2.56638	-0.12567	0
99.2	-2.67796	0	0.40387
99.6	-1.67372	-0.4608	-0.15145
100	-2.12005	-0.04189	-0.35339

## Sheet: Sheet5
Fig 3G Extracellular Ca2+ influx in HEK-293T cells expressing human Orai1-GFP（wild type and mutants)
A(X)	B(Y)	B-yErr	C(Y)	C-yErr	D(Y)	D-yErr
	Orai1-P245L		Orai1-WT		Orai1-P245L-L261A
Time(s)	F340/F380
0	0.57721	0.00979	0.57813	0.01088	0.56391	0.01083
4.071	0.57219	0.00991	0.57395	0.01083	0.55898	0.01088
8.112	0.57105	0.00979	0.574	0.01085	0.55861	0.01089
12.136	0.57018	0.00978	0.5741	0.01086	0.56094	0.01089
16.177	0.56917	0.00959	0.5742	0.01081	0.55632	0.01091
20.264	0.56703	0.00965	0.57201	0.0108	0.55591	0.01086
24.289	0.56498	0.00974	0.57132	0.01092	0.55485	0.01081
28.36	0.56459	0.0095	0.57026	0.01082	0.55876	0.0109
32.432	0.56305	0.00929	0.57011	0.01085	0.55527	0.01079
36.457	0.56046	0.00923	0.56913	0.01093	0.56094	0.01089
40.513	0.55926	0.00919	0.56849	0.01094	0.55075	0.01076
44.553	0.55705	0.00918	0.56512	0.01083	0.55029	0.01079
48.547	0.55638	0.00933	0.56498	0.01082	0.55028	0.01075
52.603	0.55537	0.00919	0.56563	0.01097	0.55253	0.01084
56.643	0.54887	0.00912	0.56497	0.01091	0.55238	0.01081
60.668	0.55029	0.00932	0.56239	0.01087	0.55075	0.01076
64.724	0.54959	0.00912	0.56378	0.01077	0.55029	0.01079
68.78	0.55035	0.00901	0.56166	0.01088	0.55028	0.01075
72.836	0.54795	0.00906	0.56218	0.01088	0.5486	0.01074
76.877	0.54292	0.00921	0.56173	0.01075	0.54976	0.01079
80.948	0.54242	0.00898	0.56109	0.01079	0.55782	0.01081
85.004	0.54001	0.00891	0.55804	0.01087	0.54866	0.01072
89.045	0.54104	0.00881	0.55734	0.01068	0.54752	0.01078
93.101	0.54395	0.00877	0.55027	0.01077	0.54772	0.01072
97.157	0.5506	0.00869	0.55897	0.01086	0.54536	0.01075
101.197	0.5554	0.00864	0.52745	0.01084	0.54075	0.01073
105.253	0.55934	0.00873	0.5566	0.01083	0.54357	0.01063
109.325	0.54179	0.00933	0.54781	0.01079	0.54327	0.01071
113.349	0.54333	0.0086	0.55498	0.01089	0.54276	0.01073
117.405	0.56101	0.01912	0.55647	0.0108	0.54592	0.01072
121.461	0.56105	0.03257	0.55374	0.01009	0.53599	0.01066
125.486	0.62699	0.03993	0.56009	0.01013	0.60878	0.01157
129.527	0.64772	0.04319	0.56221	0.01036	0.64454	0.01263
133.583	0.68135	0.04546	0.56469	0.01016	0.68227	0.01417
137.607	0.72498	0.04781	0.56654	0.00991	0.72441	0.01619
141.648	0.79775	0.0491	0.5632	0.00981	0.76155	0.01833
145.719	0.88871	0.04806	0.5624	0.0094	0.79881	0.01995
149.775	0.9855	0.04223	0.56209	0.00956	0.81385	0.0213
153.831	1.08435	0.03642	0.56029	0.00951	0.83071	0.02197
157.856	1.16928	0.0314	0.56093	0.00985	0.84284	0.02242
161.897	1.23306	0.02953	0.55952	0.00977	0.84905	0.02247
165.937	1.28232	0.03117	0.56241	0.0097	0.85289	0.02259
169.993	1.31655	0.03518	0.56486	0.00974	0.85122	0.02237
174.049	1.33963	0.03953	0.56689	0.00984	0.85021	0.02214
178.105	1.35409	0.04177	0.5686	0.00986	0.84523	0.02176
182.161	1.36426	0.04207	0.57528	0.00991	0.83706	0.02138
186.202	1.36836	0.04162	0.57796	0.00969	0.82745	0.02104
190.258	1.3697	0.04101	0.58099	0.00961	0.81623	0.02071
194.314	1.37254	0.04051	0.58136	0.00976	0.80005	0.02019
198.354	1.37019	0.03903	0.5853	0.00998	0.78558	0.01986
202.41	1.37018	0.03832	0.58843	0.01015	0.77002	0.01962
206.482	1.36548	0.03735	0.58877	0.01046	0.75428	0.01936
210.538	1.36844	0.03624	0.59415	0.01048	0.73857	0.01931
214.547	1.36324	0.03567	0.60002	0.01054	0.72402	0.01928
218.618	1.3576	0.03453	0.6057	0.01105	0.71129	0.01923
222.674	1.3583	0.03409	0.60781	0.01106	0.69943	0.01919
226.73	1.34939	0.03368	0.60943	0.01129	0.68768	0.01885
230.786	1.35284	0.03336	0.61807	0.01143	0.67961	0.0188
234.842	1.3516	0.03321	0.62428	0.01191	0.66962	0.01884
238.883	1.34682	0.0331	0.62713	0.01272	0.66157	0.01836
242.954	1.34689	0.03289	0.62765	0.01304	0.6576	0.01831
246.995	1.34721	0.03285	0.63442	0.01373	0.66944	0.01869
251.051	1.34464	0.03272	0.63513	0.0144	0.63774	0.01824
255.107	1.34231	0.03271	0.63854	0.01484	0.63222	0.01831
259.163	1.34531	0.03284	0.64843	0.01514	0.63444	0.01799
263.203	1.33734	0.03253	0.65087	0.01619	0.62135	0.01747
267.259	1.33855	0.03222	0.65216	0.01636	0.61971	0.01738
271.315	1.3349	0.03221	0.65952	0.01617	0.61595	0.01719
275.324	1.33074	0.03215	0.65824	0.01679	0.63963	0.0179
279.38	1.32776	0.03197	0.66734	0.01684	0.61005	0.01693
283.452	1.32278	0.03153	0.66995	0.01751	0.67069	0.01943
287.461	1.31238	0.03174	0.66947	0.01752	0.59498	0.01696
291.517	1.30608	0.03158	0.68022	0.01798	0.59459	0.01707
295.573	1.30504	0.03123	0.68393	0.01813	0.59567	0.01719
299.583	1.30085	0.03075	0.68338	0.01884	0.59555	0.01738
303.623	1.3014	0.03033	0.68367	0.01933	0.59537	0.01747
307.679	1.30284	0.0299	0.69362	0.02007	0.5952	0.01763
311.719	1.2971	0.02983	0.68761	0.02145	0.59567	0.01764
315.791	1.29875	0.02999	0.68762	0.02164	0.59723	0.01799
319.847	1.29455	0.03006	0.6931	0.02147	0.59879	0.01827
323.887	1.28964	0.03065	0.69593	0.02126	0.59929	0.01841
327.928	1.2838	0.03085	0.6922	0.02184	0.6186	0.01865
332.015	1.278	0.031	0.70641	0.02182	0.61977	0.01878
336.071	1.27708	0.03156	0.72901	0.02205	0.6213	0.01893

## Sheet: Sheet6
Fig 3H Extracellular Ca2+ influx in HEK-293T cells expressing human Orai1-GFP（wild type and mutants)
A(X)	B(Y)	B-yErr	C(Y)	C-yErr
	Orai1+STIM1		Orai1-F178A+STIM1
Time(s)	F340/F380
0	0.60828	0.00899	0.59823	0.00774
4.461	0.57384	0.00911	0.59713	0.00773
8.876	0.6039	0.00902	0.59703	0.00781
13.307	0.60255	0.00892	0.59468	0.00783
17.721	0.60178	0.00887	0.5828	0.00818
22.152	0.6012	0.00889	0.59151	0.00801
26.598	0.60201	0.0088	0.58919	0.00805
31.013	0.60063	0.00879	0.58603	0.00818
35.427	0.6004	0.00877	0.57834	0.00813
39.827	0.60081	0.00876	0.59321	0.00801
44.257	0.60032	0.0087	0.59054	0.0083
48.734	0.60002	0.00873	0.58618	0.00818
53.118	0.59516	0.00872	0.5864	0.0082
57.548	0.59545	0.00871	0.5841	0.00823
61.994	0.59494	0.00868	0.59007	0.00819
66.456	0.59542	0.00866	0.5897	0.00814
70.886	0.5953	0.00868	0.5898	0.00814
75.348	0.56496	0.00891	0.596	0.00825
79.747	0.59191	0.00918	0.57225	0.00837
84.178	0.61933	0.00999	0.5732	0.00843
88.624	0.67347	0.01188	0.61392	0.0098
93.085	0.73319	0.01399	0.69966	0.01393
97.531	0.79147	0.01576	0.78176	0.01789
101.977	0.84027	0.01685	0.85626	0.02036
106.392	0.87195	0.01762	0.90846	0.02182
110.822	0.89058	0.01814	0.93313	0.02259
115.237	0.89698	0.01851	0.93171	0.02194
119.683	0.89363	0.01866	0.94189	0.0207
124.098	0.88061	0.01865	0.93102	0.01916
128.56	0.86289	0.01852	0.92772	0.01793
132.99	0.8423	0.01842	0.88375	0.01627
137.405	0.8202	0.01812	0.86185	0.01518
141.82	0.7984	0.01776	0.83535	0.01438
146.219	0.77603	0.01742	0.80966	0.01363
150.634	0.75646	0.017	0.78474	0.01298
155.08	0.7391	0.01671	0.7758	0.01289
159.494	0.72612	0.01645	0.73984	0.01244
163.956	0.71159	0.01637	0.72056	0.01237
168.371	0.69878	0.01612	0.71215	0.01231
172.817	0.68974	0.01602	0.70032	0.01209
177.263	0.67769	0.01579	0.68818	0.01197
181.678	0.6683	0.0156	0.67969	0.01189
186.093	0.65837	0.0152	0.65806	0.01162
190.507	0.65188	0.0148	0.6698	0.01172
194.922	0.64703	0.01457	0.65587	0.01138
199.337	0.63984	0.01429	0.64818	0.01118
203.736	0.63265	0.01412	0.64219	0.01092
208.151	0.62797	0.01401	0.63573	0.01078
212.581	0.62245	0.01381	0.63093	0.01071
216.996	0.6177	0.01376	0.62659	0.01067
221.411	0.61342	0.01365	0.61358	0.01051
225.81	0.61044	0.01366	0.61404	0.01049
230.241	0.60654	0.01338	0.60957	0.01036
234.64	0.60173	0.0132	0.60514	0.0103
239.086	0.5969	0.0128	0.60236	0.01019
243.516	0.59214	0.0125	0.59882	0.0102
247.962	0.58817	0.01215	0.59642	0.01025
252.393	0.58511	0.01194	0.59522	0.01008
256.792	0.58111	0.01171	0.59238	0.00998
261.222	0.5783	0.01148	0.59012	0.01008
265.621	0.57438	0.01132	0.58826	0.01001
270.067	0.57182	0.01115	0.58547	0.00988
274.513	0.56873	0.01102	0.58182	0.0099
278.975	0.56736	0.01094	0.57964	0.00989
283.406	0.56549	0.01093	0.57745	0.00972
287.836	0.56296	0.01089	0.57519	0.00976
292.282	0.55951	0.01079	0.58376	0.00948
296.712	0.55791	0.0107	0.58171	0.00947
301.174	0.56549	0.01093	0.57734	0.00943
305.589	0.56296	0.01089	0.5752	0.00933
310.035	0.55951	0.01079	0.57342	0.00931
314.465	0.55537	0.01067	0.55736	0.00917
318.896	0.54903	0.01052	0.56902	0.00909
323.342	0.54548	0.01047	0.56746	0.00907
327.741	0.54234	0.01043	0.56423	0.00903
332.171	0.54834	0.01629	0.5629	0.00904
336.602	0.54898	0.01825	0.55338	0.00893
341.048	0.56553	0.06312	0.55879	0.00888
345.478	1.45549	0.07925	1.41792	0.04089
349.924	2.12571	0.0803	1.68515	0.04665
354.354	2.4673	0.06243	1.75357	0.04568
358.769	2.4278	0.06162	1.7741	0.04427
363.184	2.44856	0.06148	1.80231	0.04452
367.599	2.46863	0.06154	1.74702	0.04294
372.029	2.47623	0.06174	1.79697	0.04426
376.475	2.44485	0.06231	1.75253	0.04331
380.937	2.44301	0.06261	1.73867	0.04296
385.352	2.47336	0.06314	1.71791	0.04241
389.782	2.43511	0.06358	1.70054	0.04196
394.213	2.44488	0.0642	1.67139	0.04134
398.627	2.43108	0.06439	1.64705	0.04073
403.042	2.42788	0.06471	1.61764	0.03988
407.488	2.42591	0.06456	1.5712	0.03867
411.903	2.42309	0.06493	1.51684	0.03714
416.349	2.50611	0.06501	1.45469	0.03511
420.779	2.41526	0.06562	1.39589	0.03343
425.225	2.40953	0.06592	1.34864	0.03229
429.671	2.40909	0.06638	1.32575	0.03217
434.086	2.40552	0.0665	1.32383	0.03282
438.548	2.402	0.0667	1.33793	0.03391
442.963	2.39749	0.06626	1.35071	0.03496
447.409	2.39476	0.06656	1.36792	0.03598
451.823	2.39123	0.06673	1.37716	0.03676
456.238	2.38901	0.06638	1.3778	0.03704
460.653	2.38564	0.06583	1.38891	0.0376

## Sheet: Sheet7
Fig 3I Extracellular Ca2+ influx in HEK-293T cells expressing human Orai1-GFP（wild type and mutants)
A(X)	B(Y)	B-yErr	C(Y)	C-yErr	D(Y)	D-yErr	E(Y)	E-yErr
	STIM1+Orai1		STIM1+Orai1-E137A		STIM1+Orai1-H169A-E173A		STIM1+Orai1-H169A
Time(s)	F340/F380
0	0.60963	0.01391	0.62975	0.01508	0.61793	0.01045	0.62671	0.0139
4.446	0.61026	0.01388	0.62599	0.01493	0.61943	0.01053	0.61645	0.01463
8.892	0.61279	0.0138	0.62587	0.015	0.61847	0.01048	0.62102	0.01512
13.291	0.61197	0.01366	0.62639	0.01497	0.61746	0.01043	0.61752	0.01672
17.722	0.61189	0.01367	0.62448	0.01518	0.61752	0.01029	0.614	0.01632
22.152	0.61176	0.0136	0.63004	0.01527	0.6175	0.01027	0.62136	0.01492
26.551	0.61177	0.01346	0.62646	0.01525	0.61734	0.0102	0.60601	0.0148
30.997	0.62266	0.01378	0.62743	0.01541	0.61783	0.01014	0.60555	0.01425
35.412	0.62119	0.01374	0.62494	0.0156	0.61661	0.01016	0.60422	0.01389
39.858	0.61279	0.0138	0.62685	0.01586	0.61525	0.01011	0.61556	0.01301
44.32	0.61197	0.01366	0.62587	0.01606	0.61328	0.01019	0.61527	0.01298
48.766	0.61177	0.01346	0.62609	0.01666	0.61234	0.01008	0.61711	0.01293
53.196	0.61256	0.01357	0.6261	0.01674	0.61078	0.01011	0.59951	0.01354
57.642	0.60841	0.01343	0.62429	0.01683	0.60941	0.01009	0.59776	0.01373
62.088	0.61093	0.01342	0.62786	0.01734	0.60903	0.01016	0.59814	0.01372
66.55	0.61075	0.01341	0.63023	0.01785	0.61213	0.01001	0.6135	0.0129
70.98	0.61	0.01339	0.62606	0.01832	0.60346	0.01106	0.6138	0.01268
75.411	0.61112	0.01347	0.62931	0.01848	0.59748	0.01209	0.64055	0.01222
79.81	0.61747	0.0176	0.62722	0.01889	0.59759	0.01096	0.6126	0.01362
84.209	0.65932	0.01716	0.62615	0.02079	0.67652	0.01285	0.65917	0.0161
88.608	0.7681	0.02518	0.66113	0.02352	0.68228	0.01476	0.72986	0.01982
93.054	0.91516	0.04034	0.72671	0.02738	0.73211	0.0169	0.81231	0.02353
97.5	1.06705	0.05601	0.83224	0.03838	0.77798	0.01809	0.90056	0.02819
101.946	1.20922	0.06316	0.96037	0.0497	0.81832	0.01913	0.97822	0.03162
106.377	1.3276	0.07136	1.07317	0.0573	0.84823	0.01982	1.01774	0.03119
110.807	1.36416	0.07177	1.13003	0.05315	0.86853	0.02035	1.03159	0.02858
115.191	1.34817	0.06415	1.14439	0.04957	0.88348	0.02154	1.02272	0.02721
119.621	1.32983	0.0551	1.13503	0.04603	0.89353	0.02318	0.99676	0.02649
124.052	1.26877	0.04429	1.11465	0.04326	0.89368	0.02475	0.95941	0.02514
128.529	1.22642	0.03939	1.08232	0.03965	0.88688	0.02515	0.91859	0.02352
132.944	1.18449	0.03747	1.04168	0.03734	0.87875	0.02544	0.88114	0.02208
137.374	1.1349	0.03492	1.0149	0.03525	0.87921	0.02405	0.84675	0.02084
141.804	1.08433	0.03176	0.99569	0.03577	0.86432	0.02391	0.81533	0.01956
146.235	1.03226	0.02833	0.971	0.03561	0.86248	0.02426	0.78811	0.01841
150.65	0.98064	0.02574	0.935	0.03395	0.82676	0.02345	0.76184	0.01798
155.096	0.9329	0.02435	0.90192	0.03163	0.80978	0.02302	0.74188	0.01715
159.542	0.8874	0.02296	0.86623	0.02855	0.79283	0.02238	0.72489	0.01628
163.972	0.8438	0.02146	0.83307	0.02627	0.7761	0.02158	0.70911	0.01562
168.418	0.80426	0.01993	0.80639	0.02515	0.79225	0.02144	0.69627	0.01506
172.817	0.77845	0.01886	0.78088	0.02427	0.74771	0.02046	0.68398	0.01451
177.232	0.74247	0.01755	0.76092	0.02367	0.72762	0.01938	0.67688	0.0141
181.678	0.72214	0.01704	0.74505	0.02352	0.72271	0.01915	0.66751	0.01378
186.14	0.70467	0.01687	0.73024	0.02326	0.7109	0.01851	0.66026	0.01343
190.57	0.69038	0.01638	0.72034	0.02295	0.6982	0.01768	0.65262	0.01288
195.001	0.67567	0.01614	0.71061	0.02269	0.68754	0.01694	0.65519	0.01285
199.431	0.67235	0.01596	0.70235	0.02253	0.67605	0.01608	0.65156	0.0127
203.846	0.665	0.01549	0.69679	0.02256	0.66604	0.01521	0.64418	0.01256
208.261	0.66327	0.01587	0.69313	0.02224	0.65703	0.01466	0.64224	0.0125
212.644	0.66122	0.01661	0.68756	0.02225	0.6483	0.01405	0.63796	0.01244
217.09	0.65928	0.01783	0.6829	0.0223	0.64102	0.01355	0.63485	0.01231
221.489	0.65928	0.01868	0.67916	0.02209	0.63331	0.01326	0.63007	0.01264
225.92	0.65758	0.01925	0.67548	0.02185	0.62681	0.0129	0.62964	0.01228
230.319	0.65492	0.01939	0.67773	0.02194	0.61954	0.01251	0.61871	0.01254
234.781	0.65272	0.0194	0.66987	0.02156	0.6143	0.01233	0.62225	0.01226
239.195	0.64929	0.01882	0.66962	0.02163	0.6096	0.01206	0.62008	0.01223
243.61	0.6448	0.01843	0.66413	0.02125	0.60628	0.01177	0.63516	0.01237
248.025	0.64117	0.01779	0.66157	0.02128	0.60247	0.0117	0.60709	0.01234
252.471	0.63615	0.0171	0.65706	0.02108	0.59867	0.01156	0.59197	0.01221
257.026	0.63411	0.01653	0.6604	0.0212	0.59536	0.01143	0.60321	0.01219
261.425	0.62957	0.01589	0.64815	0.02071	0.59206	0.01142	0.60484	0.01217
265.84	0.62801	0.01555	0.64452	0.02048	0.58933	0.01134	0.6037	0.01208
270.255	0.62595	0.01544	0.64942	0.02064	0.58519	0.01132	0.58541	0.0126
274.701	0.62355	0.01486	0.64836	0.02054	0.59876	0.01128	0.58354	0.0126
279.147	0.62013	0.01464	0.64452	0.02048	0.58064	0.01119	0.58209	0.01254
283.593	0.61898	0.01453	0.65456	0.02099	0.57816	0.01124	0.58239	0.0125
288.039	0.61647	0.01438	0.67548	0.02185	0.57642	0.01114	0.58129	0.0125
292.454	0.61627	0.01433	0.67773	0.02194	0.57074	0.01112	0.58014	0.0125
296.869	0.61296	0.01397	0.64942	0.02064	0.58416	0.01161	0.57847	0.01243
301.299	0.61224	0.01397	0.64815	0.02071	0.55078	0.01128	0.57663	0.01244
305.745	0.60916	0.01391	0.64836	0.02054	0.54949	0.01131	0.57643	0.01243
310.191	0.60717	0.01366	0.64452	0.02048	0.54594	0.01121	0.57492	0.0124
314.622	0.60916	0.01391	0.6441	0.02046	0.54599	0.01127	0.57323	0.01249
319.068	0.60717	0.01366	0.64322	0.0204	0.53906	0.01112	0.57131	0.01252
323.498	0.60367	0.0135	0.63525	0.02026	0.53698	0.01116	0.56992	0.01253
327.913	0.60364	0.0134	0.63826	0.02026	0.53613	0.01106	0.56917	0.01246
332.359	0.60366	0.01342	0.63408	0.02036	0.564	0.01062	0.56226	0.01267
336.82	0.60367	0.0135	0.63355	0.02007	0.5627	0.01057	0.56119	0.01272
341.266	0.60916	0.01391	0.63244	0.02013	0.56211	0.0106	0.5604	0.01277
345.728	0.60717	0.01366	0.6312	0.02024	0.56175	0.01049	0.55964	0.01284
350.174	0.60367	0.0135	0.62961	0.02015	0.56013	0.01046	0.5585	0.01281
354.636	0.60364	0.0134	0.62841	0.02014	0.55941	0.01051	0.55767	0.01288
359.066	0.60366	0.01342	0.62618	0.01976	0.55922	0.01042	0.55695	0.01293
363.496	0.60717	0.01366	0.62751	0.01997	0.55823	0.01045	0.55587	0.01295
367.911	0.60916	0.01391	0.62456	0.01978	0.55858	0.01034	0.55476	0.01304
372.342	0.60717	0.01366	0.62568	0.01978	0.55804	0.01028	0.55612	0.01298
376.756	0.60367	0.0135	0.62445	0.01955	0.55748	0.01026	0.55507	0.01304
381.203	0.60367	0.0135	0.62382	0.01955	0.55405	0.01024	0.55346	0.01312
385.664	0.60364	0.0134	0.62472	0.01946	0.54649	0.01033	0.5531	0.01312
390.11	0.60366	0.01342	0.62445	0.01961	0.55047	0.01025	0.55222	0.01317
394.525	0.60717	0.01366	0.62414	0.01953	0.51432	0.01046	0.55217	0.01324
398.94	0.60916	0.01391	0.62256	0.01949	0.51247	0.01047	0.54845	0.01333
403.401	0.60717	0.01366	0.61968	0.01932	0.51998	0.01032	0.54649	0.01342
407.847	0.6078	0.01354	0.62349	0.01924	0.51889	0.01037	0.54603	0.01347
412.262	0.60367	0.0135	0.61876	0.01918	0.51844	0.01038	0.54206	0.01358
416.677	0.60364	0.0134	0.61801	0.01919	0.51679	0.01027	0.54372	0.01361
421.076	0.60366	0.01342	0.61328	0.02156	0.51351	0.01142	0.54412	0.01359
425.507	0.59971	0.01352	0.86013	0.02962	0.69265	0.01901	0.54627	0.01358
429.906	1.723	0.10889	1.11774	0.04073	1.03115	0.03667	0.93215	0.0341
434.289	2.5359	0.15954	1.27939	0.04709	1.20505	0.04501	1.43091	0.06057
438.704	2.74701	0.16513	1.37628	0.05034	1.29428	0.04903	1.53807	0.06064
443.103	2.8014	0.16173	1.43966	0.05238	1.32916	0.05015	1.66633	0.06058
447.549	2.7952	0.15603	1.45371	0.05148	1.33191	0.04964	1.6873	0.05738
451.995	2.79606	0.15854	1.45497	0.05076	1.30978	0.04833	1.69496	0.05528
456.441	2.78009	0.15002	1.45544	0.0495	1.27995	0.04612	1.69459	0.05354
460.856	2.75075	0.14484	1.42926	0.04732	1.24696	0.04347	1.69637	0.05264
465.287	2.71687	0.13419	1.41485	0.04527	1.21328	0.04094	1.69315	0.05201
469.717	2.66843	0.12083	1.38686	0.04331	1.18	0.03836	1.69266	0.05156
474.147	2.61552	0.10405	1.36772	0.04229	1.15545	0.0365	1.68972	0.05129
478.578	2.56181	0.08667	1.33494	0.04044	1.13228	0.03505	1.68726	0.05088
483.024	2.51145	0.07262	1.30629	0.03874	1.11378	0.03449	1.68068	0.05035
487.423	2.45507	0.06299	1.27994	0.0373	1.10085	0.03428	1.68112	0.05023
491.838	2.39414	0.05622	1.23325	0.03607	1.08192	0.03437	1.67672	0.0498
496.237	2.342	0.05232	1.19731	0.03492	1.06556	0.03445	1.67528	0.04976
500.699	2.29406	0.05071	1.15129	0.03356	1.04865	0.03474	1.6717	0.04941
505.098	2.25893	0.05165	1.1132	0.03262	1.03043	0.0348	1.66752	0.04891
509.528	2.23322	0.05375	1.06183	0.0303	1.01256	0.03484	1.66373	0.0487
513.943	2.21198	0.05925	1.0197	0.02757	0.99451	0.03494	1.65835	0.04838
518.342	2.20186	0.06869	0.97933	0.02569	0.97887	0.03526	1.65	0.0478
522.788	2.19201	0.08149	0.95888	0.02465	0.96767	0.03576	1.64395	0.04729
527.188	2.18256	0.097	0.937	0.02351	0.96221	0.03593	1.63432	0.0466
531.602	2.1719	0.05034	0.92672	0.02339	0.96059	0.03606	1.6273	0.04615
536.048	2.16636	0.05238	0.92251	0.02274	0.96419	0.03642	1.621	0.04551
540.494	2.14823	0.05148	0.92145	0.02224	0.96681	0.03667	1.61524	0.0452
544.909	2.13022	0.05076	0.91735	0.02184	0.98766	0.0363	1.59034	0.04449
549.355	2.11239	0.0495	0.91804	0.02164	0.99062	0.03658	1.61074	0.04506
553.754	2.09738	0.04732	0.91555	0.02154	0.99308	0.03662	1.6131	0.04513
558.2	2.08143	0.04527	0.91334	0.02142	0.99873	0.03653	1.61233	0.04505
562.615	2.07659	0.04331	0.91278	0.02137	1.00397	0.03656	1.60838	0.04484
567.03	2.07623	0.04229	0.90733	0.02165	1.0075	0.03627	1.60588	0.04489

## Sheet: Sheet8
Fig 4C Representative I-V curves of the whole-cell Ca2+ currents of STIM1-activated wild-type hOrai1 and mutants.
Potential	current
mV	pA/pF
	WT	R77A-K78A	K83A-K87A
-100	-91.1722	-6.24223	-0.74017
-99.6	-90.7663	-6.70462	-0.85404
-99.2	-91.1215	-7.97619	-1.42339
-98.8	-88.2295	-8.49637	-0.91097
-98.4	-89.4472	-7.62939	-0.85404
-98	-88.2803	-8.14958	-0.45549
-97.6	-88.4832	-7.91839	-0.51242
-97.2	-87.367	-7.62939	-0.28468
-96.8	-86.5553	-7.22481	-0.68323
-96.4	-87.2148	-7.16701	-1.02484
-96	-86.9104	-6.18443	-0.62629
-95.6	-86.5045	-6.87802	-0.28468
-95.2	-84.9825	-6.53122	0
-94.8	-85.7942	-7.10921	-1.08178
-94.4	-85.5405	-6.12664	-1.25259
-94	-82.9023	-8.84316	-0.85404
-93.6	-84.5766	-6.41563	0
-93.2	-83.7648	-6.64682	-1.02484
-92.8	-83.6633	-7.456	-0.22774
-92.4	-83.917	-6.70462	-1.5942
-92	-83.0037	-5.95324	-0.96791
-91.6	-82.5979	-7.68719	-0.45549
-91.2	-82.0398	-6.06884	-0.85404
-90.8	-80.467	-6.18443	-1.53727
-90.4	-81.4309	-6.64682	-0.17081
-90	-80.5177	-6.87802	-0.85404
-89.6	-80.0103	-5.66425	0.74017
-89.2	-79.3508	-6.76242	-0.62629
-88.8	-80.2133	-6.18443	-0.96791
-88.4	-79.8581	-4.97067	-1.08178
-88	-78.4375	-6.87802	-0.62629
-87.6	-77.2706	-6.30003	-0.7971
-87.2	-76.611	-5.60645	0.11387
-86.8	-76.814	-7.16701	-0.74017
-86.4	-77.1184	-6.30003	-1.53727
-86	-76.2052	-5.31746	-1.19565
-85.6	-75.3934	-6.53122	-0.51242
-85.2	-74.9368	-5.89544	-0.7971
-84.8	-75.5456	-6.58902	-0.17081
-84.4	-74.5309	-4.62388	-1.13872
-84	-74.6324	-7.3404	0
-83.6	-74.3787	-6.41563	0.05694
-83.2	-72.6029	-6.58902	0
-82.8	-72.9073	-5.37526	-0.85404
-82.4	-73.1103	-5.54865	-0.91097
-82	-72.3492	-6.99361	0.68323
-81.6	-71.8419	-6.58902	-0.62629
-81.2	-71.5375	-5.08626	-0.45549
-80.8	-70.8779	-5.77984	0
-80.4	-71.1823	-6.82022	-0.7971
-80	-69.8124	-4.62388	0.68323
-79.6	-69.9139	-6.64682	-0.51242
-79.2	-69.1529	-5.89544	-0.91097
-78.8	-69.3558	-5.25966	0
-78.4	-69.6095	-4.91287	-0.05694
-78	-68.5948	-5.08626	-0.74017
-77.6	-68.3411	-5.49085	0
-77.2	-66.7683	-5.54865	0.34161
-76.8	-67.6815	-4.79727	-0.05694
-76.4	-66.7683	-3.8725	-0.39855
-76	-66.9712	-5.37526	-0.28468
-75.6	-66.0073	-5.14406	-1.65114
-75.2	-65.2462	-5.72205	-0.05694
-74.8	-65.9058	-4.73947	-0.45549
-74.4	-64.7389	-5.08626	-0.56936
-74	-65.094	-4.45048	0.05694
-73.6	-63.7749	-5.54865	-0.91097
-73.2	-63.1661	-4.16149	-0.45549
-72.8	-63.8764	-5.08626	-1.13872
-72.4	-62.8109	-4.56608	-0.74017
-72	-62.1513	-5.31746	-0.91097
-71.6	-61.4918	-5.54865	-0.85404
-71.2	-62.5065	-5.25966	-0.22774
-70.8	-61.441	-4.39268	-1.25259
-70.4	-61.7962	-4.62388	-1.08178
-70	-60.3249	-5.43305	-0.62629
-69.6	-59.919	-5.20186	-0.62629
-69.2	-59.2594	-5.37526	0.62629
-68.8	-59.8175	-4.97067	-0.68323
-68.4	-59.3101	-4.50828	-0.05694
-68	-58.2954	-5.60645	-0.34161
-67.6	-58.3969	-3.98809	0.11387
-67.2	-59.4624	-4.50828	-0.91097
-66.8	-57.7373	-4.56608	-0.17081
-66.4	-57.6359	-4.45048	0.39855
-66	-57.027	-5.89544	0.45549
-65.6	-56.063	-4.16149	0.11387
-65.2	-55.8601	-4.73947	-0.74017
-64.8	-56.8748	-4.33488	-0.51242
-64.4	-54.4395	-5.08626	-0.96791
-64	-55.4035	-6.41563	0.22774
-63.6	-54.0336	-4.04589	0.17081
-63.2	-54.5917	-4.50828	-0.11387
-62.8	-54.1858	-4.39268	-0.68323
-62.4	-53.8307	-5.31746	0
-62	-53.5263	-4.21929	-0.56936
-61.6	-54.338	-3.93029	0.17081
-61.2	-52.2071	-3.8725	1.13872
-60.8	-52.613	-5.37526	0.39855
-60.4	-51.8012	-3.35231	-0.11387
-60	-52.6638	-4.91287	0
-59.6	-51.2939	-3.12112	0.28468
-59.2	-50.127	-4.73947	-0.51242
-58.8	-50.7358	-3.8725	-1.25259
-58.4	-50.127	-3.8147	0
-58	-49.4167	-3.00552	-0.28468
-57.6	-49.5181	-3.23671	-1.08178
-57.2	-50.2792	-3.8725	-0.68323
-56.8	-49.4167	-2.65873	-1.65114
-56.4	-48.2497	-4.45048	-0.45549
-56	-47.3872	-3.6991	-0.56936
-55.6	-46.1696	-3.8147	0.7971
-55.2	-47.5394	-4.50828	-0.11387
-54.8	-47.3365	-4.21929	-0.28468
-54.4	-46.3218	-3.52571	0.68323
-54	-45.3071	-3.6991	0.05694
-53.6	-46.1696	-4.45048	0.34161
-53.2	-45.1041	-4.91287	-0.68323
-52.8	-45.51	-4.04589	0.56936
-52.4	-45.1041	-3.6413	0
-52	-45.6115	-1.84955	0.34161
-51.6	-45.1041	-3.23671	0.05694
-51.2	-44.0894	-3.8725	0.85404
-50.8	-42.821	-4.04589	0
-50.4	-42.8717	-4.10369	-0.56936
-50	-41.9078	-3.41011	0.11387
-49.6	-42.9732	-3.6991	0.39855
-49.2	-42.7195	-2.54313	0.17081
-48.8	-42.1614	-5.14406	0.7971
-48.4	-42.5673	-3.06332	1.48033
-48	-41.2482	-3.8725	0.39855
-47.6	-40.4872	-2.19634	-0.51242
-47.2	-39.2695	-3.12112	0
-46.8	-39.9798	-3.41011	-0.39855
-46.4	-39.6247	-3.29451	-0.34161
-46	-39.4725	-4.21929	0.05694
-45.6	-38.8129	-2.94772	0.17081
-45.2	-38.0011	-2.19634	0.05694
-44.8	-38.9143	-3.06332	0
-44.4	-38.3055	-2.88992	-0.05694
-44	-36.6312	-3.5835	-0.85404
-43.6	-36.7835	-2.02295	-0.34161
-43.2	-37.0879	-1.84955	-0.28468
-42.8	-37.1386	-3.52571	-0.68323
-42.4	-37.5445	-3.29451	-0.11387
-42	-36.8849	-2.77433	1.25259
-41.6	-35.2614	-3.23671	-0.17081
-41.2	-36.5298	-3.5835	0.7971
-40.8	-34.9062	-2.65873	0.85404
-40.4	-33.7393	-2.08074	1.19565
-40	-33.0797	-2.48533	0.28468
-39.6	-33.1305	-1.90735	0
-39.2	-33.2319	-2.83212	0.17081
-38.8	-32.3694	-2.31194	-0.22774
-38.4	-32.4202	-2.25414	0.7971
-38	-33.8915	-2.65873	0.22774
-37.6	-31.5577	-4.04589	-0.11387
-37.2	-31.7099	-3.12112	0
-36.8	-33.1305	-2.25414	0
-36.4	-33.1812	-2.65873	0.51242
-36	-31.4562	-2.19634	-0.11387
-35.6	-30.8981	-2.83212	0.85404
-35.2	-30.7459	-2.42754	0.91097
-34.8	-30.4922	-1.90735	0.05694
-34.4	-31.3547	-3.12112	-0.51242
-34	-28.7165	-3.12112	-0.68323
-33.6	-30.5937	-1.90735	0
-33.2	-29.4775	-2.65873	-0.7971
-32.8	-29.1731	-3.93029	0.7971
-32.4	-29.1223	-2.25414	-0.17081
-32	-29.4268	-1.79175	1.02484
-31.6	-28.2598	-2.31194	0.39855
-31.2	-28.9701	-3.17891	-0.34161
-30.8	-28.4628	-2.13854	0.05694
-30.4	-27.3973	-1.96515	-0.74017
-30	-27.3973	-1.84955	-0.34161
-29.6	-27.3466	-2.83212	0.11387
-29.2	-26.8392	-3.00552	-0.74017
-28.8	-25.6723	-2.60093	0.7971
-28.4	-24.8098	-2.71653	0.51242
-28	-25.2664	-1.96515	0.11387
-27.6	-25.5708	-1.09817	0.39855
-27.2	-25.5201	-3.5835	0.05694
-26.8	-25.0635	-1.15597	0.28468
-26.4	-24.8098	-1.84955	-0.28468
-26	-24.3532	-2.83212	0.39855
-25.6	-23.9473	-2.31194	0.62629
-25.2	-23.2877	-2.60093	-0.85404
-24.8	-23.4907	-3.8725	0.7971
-24.4	-23.4399	-1.04037	0.34161
-24	-21.8164	-2.71653	0
-23.6	-22.7296	-2.60093	0.51242
-23.2	-21.309	-2.02295	0.56936
-22.8	-22.273	-1.67616	0.05694
-22.4	-22.1208	-2.13854	0.39855
-22	-21.512	-0.86698	0.17081
-21.6	-21.2076	-2.54313	0.34161
-21.2	-21.5627	-2.02295	0.51242
-20.8	-20.6495	-1.79175	0.45549
-20.4	-20.0406	-1.09817	1.02484
-20	-20.7509	-1.44496	0.11387
-19.6	-19.8884	-2.19634	1.02484
-19.2	-20.0406	-2.02295	-0.05694
-18.8	-19.7362	-1.90735	0.91097
-18.4	-18.9752	-1.44496	0
-18	-18.6708	-2.02295	0.85404
-17.6	-18.2649	-2.36974	-0.39855
-17.2	-18.4678	-2.36974	-0.34161
-16.8	-18.3664	-1.67616	0.34161
-16.4	-18.0112	-1.56056	0
-16	-18.0619	0	0.51242
-15.6	-18.4678	-2.08074	0.62629
-15.2	-17.1994	-1.61836	0.56936
-14.8	-17.0472	-0.92478	0.51242
-14.4	-16.7428	-0.98257	0
-14	-15.6266	-0.98257	-0.11387
-13.6	-16.8443	-1.38716	0.45549
-13.2	-15.0685	-1.90735	0.91097
-12.8	-16.6921	-1.27157	-0.45549
-12.4	-15.2715	-2.08074	0.05694
-12	-15.9818	-1.50276	0.22774
-11.6	-14.7641	-0.80918	0.34161
-11.2	-15.5252	-2.65873	-0.05694
-10.8	-15.0178	-1.38716	-0.56936
-10.4	-14.409	-2.31194	0
-10	-14.3075	-1.27157	-0.39855
-9.6	-15.17	-1.96515	0.68323
-9.2	-14.2568	-2.25414	-0.56936
-8.8	-14.3582	-0.98257	-0.68323
-8.4	-14.0538	-1.04037	-0.39855
-8	-12.8362	-1.27157	0.05694
-7.6	-12.481	-1.15597	0.11387
-7.2	-13.445	-1.21377	-0.85404
-6.8	-13.8001	-2.54313	-1.08178
-6.4	-11.517	-2.13854	0.11387
-6	-12.5317	-1.44496	0.22774
-5.6	-12.8869	-1.90735	1.19565
-5.2	-11.72	-2.83212	-0.22774
-4.8	-11.8214	-0.0578	-0.22774
-4.4	-11.3141	-0.86698	-0.28468
-4	-10.5023	-2.31194	0.28468
-3.6	-11.7707	-2.02295	0.17081
-3.2	-10.9589	-0.1156	0.11387
-2.8	-11.1111	-0.52019	0.11387
-2.4	-10.8067	-2.08074	0.45549
-2	-10.553	-2.71653	0.28468
-1.6	-11.6692	-1.15597	0.17081
-1.2	-10.9589	-1.56056	-0.17081
-0.8	-9.43686	-0.40459	0.56936
-0.4	-10.8575	-1.04037	0.22774
3.4539e-13	-10.2994	-0.92478	0
0.4	-9.58906	-0.17339	-0.22774
0.8	-9.13244	0	0.7971
1.2	-9.84274	-0.92478	1.53727
1.6	-10.0964	-1.09817	0.05694
2	-8.87876	-1.27157	0
2.4	-8.42214	-1.09817	0.7971
2.8	-7.40743	-0.34679	0.17081
3.2	-7.25522	-0.17339	0.17081
3.6	-9.53833	-0.52019	-0.17081
4	-7.45816	-0.23119	0.17081
4.4	-7.71184	-1.32936	0.11387
4.8	-8.32067	-1.38716	0
5.2	-7.71184	-1.61836	1.02484
5.6	-6.39271	-1.61836	0.11387
6	-6.03756	-0.98257	0.34161
6.4	-7.30595	0.86698	0.51242
6.8	-7.00154	-2.13854	0.28468
7.2	-7.35669	-0.40459	0.11387
7.6	-6.84933	-1.44496	0
8	-7.10301	-0.0578	0.39855
8.4	-6.03756	-0.86698	-0.11387
8.8	-6.2405	-0.40459	-0.34161
9.2	-6.9508	-0.86698	0.56936
9.6	-6.49418	-1.04037	-0.56936
10	-5.93609	-1.38716	0.11387
10.4	-5.98682	-0.46239	0
10.8	-5.98682	0	-0.91097
11.2	-5.78388	0.17339	0
11.6	-5.22579	-1.32936	0.7971
12	-5.58094	-1.56056	-0.22774
12.4	-4.31254	-0.0578	-0.17081
12.8	-4.92137	0	0.51242
13.2	-5.02284	0.40459	0
13.6	-5.47947	-1.21377	-0.22774
14	-4.51549	-1.67616	-0.11387
14.4	-5.42873	-1.38716	-0.22774
14.8	-4.46475	-0.17339	0.51242
15.2	-5.5302	-1.79175	0.62629
15.6	-5.07358	-0.23119	-0.45549
16	-5.32726	-1.15597	0.96791
16.4	-3.70371	-0.86698	1.08178
16.8	-3.65298	-1.96515	0.28468
17.2	-4.76916	-0.52019	0.85404
17.6	-3.29783	-2.48533	0.22774
18	-4.05886	-0.57798	0.22774
18.4	-4.56622	-1.61836	0.05694
18.8	-3.3993	-1.09817	0.05694
19.2	-4.00813	-0.1156	0
19.6	-3.95739	-1.04037	0.34161
20	-4.31254	-1.61836	-1.02484
20.4	-2.73973	0.17339	0.28468
20.8	-2.33385	-1.67616	1.13872
21.2	-3.60224	-1.44496	0
21.6	-2.79047	-1.15597	0.22774
22	-3.04415	-1.73395	0.28468
22.4	-2.58753	-0.46239	0.22774
22.8	-2.94268	-0.63578	0.28468
23.2	-2.53679	-0.80918	0.51242
23.6	-3.60224	-1.09817	0
24	-2.53679	-1.67616	0
24.4	-2.53679	-0.52019	0.34161
24.8	-2.1309	-0.86698	0.34161
25.2	-1.87722	-1.79175	1.70807
25.6	-3.04415	-1.67616	0.91097
26	-1.87722	-0.63578	1.02484
26.4	-1.77575	-0.69358	0
26.8	-2.18164	-0.75138	1.19565
27.2	-1.9787	-2.02295	0
27.6	-1.87722	-0.52019	0
28	-2.28311	-1.67616	0.56936
28.4	-2.73973	-1.50276	0.05694
28.8	-1.36987	-0.1156	0.68323
29.2	-1.62355	-1.67616	-0.51242
29.6	-2.53679	0.40459	0
30	-1.77575	0.23119	0.68323
30.4	-2.38458	-0.92478	-0.28468
30.8	-1.52207	-0.23119	0.28468
31.2	-0.86251	-1.32936	0.11387
31.6	-1.62355	-0.75138	1.02484
32	-0.30441	-1.09817	0.34161
32.4	-1.47134	-1.15597	0.11387
32.8	-0.65957	-0.46239	-0.62629
33.2	-2.02943	-1.44496	0.45549
33.6	-0.45662	0.28899	0.85404
34	-1.26839	-0.46239	0.11387
34.4	-1.52207	0.1156	0.05694
34.8	-0.7103	0	1.76501
35.2	-1.77575	-0.46239	0.39855
35.6	-0.65957	-1.27157	-0.28468
36	-1.9787	-0.75138	0.51242
36.4	-2.02943	-0.17339	-0.11387
36.8	-1.16692	-0.46239	1.13872
37.2	-2.23237	-1.04037	-0.28468
37.6	-1.67428	-1.32936	0.56936
38	-0.65957	-0.98257	-0.34161
38.4	-1.11619	-0.34679	0.34161
38.8	-1.67428	-1.27157	0.51242
39.2	-0.7103	0	1.08178
39.6	-0.76104	-1.09817	0.85404
40	-0.76104	0	0.7971
40.4	-1.16692	0	1.13872
40.8	-0.81177	-1.50276	-0.11387
41.2	-1.11619	-1.09817	1.13872
41.6	-1.16692	0	0
42	-1.01472	-0.17339	0.22774
42.4	-1.87722	-0.34679	0.45549
42.8	-1.47134	-1.67616	1.19565
43.2	-0.86251	-0.86698	0.39855
43.6	-1.26839	0	0.22774
44	-1.16692	-1.67616	0.7971
44.4	-1.57281	-0.69358	0.91097
44.8	-0.15221	-0.23119	1.02484
45.2	-0.60883	-1.21377	0
45.6	-1.21766	-0.46239	0.85404
46	-1.16692	-0.92478	0.39855
46.4	0	-2.36974	0
46.8	-0.30441	-0.52019	0
47.2	-1.21766	0.0578	0.7971
47.6	-0.35515	-0.52019	0.96791
48	0	-0.0578	0.7971
48.4	-0.86251	-0.46239	0
48.8	-0.86251	0.69358	-0.11387
49.2	0.15221	-0.34679	-1.19565
49.6	-0.86251	-0.46239	0.34161
50	-0.81177	0.69358	0.11387
50.4	-1.16692	-0.63578	-0.22774
50.8	-0.15221	0.52019	0
51.2	0.10147	0	1.36646
51.6	-0.30441	-0.98257	0
52	0	0	1.02484
52.4	-0.10147	0	0.05694
52.8	-0.50736	-0.86698	0.51242
53.2	-1.01472	-0.57798	0.62629
53.6	-1.16692	0.17339	1.30952
54	-0.60883	-0.40459	0.62629
54.4	-0.50736	0.63578	0
54.8	-1.82649	-0.34679	0.7971
55.2	-1.36987	-0.52019	0.17081
55.6	0	-1.09817	0.11387
56	-0.45662	-0.69358	0
56.4	-0.60883	0.17339	-0.22774
56.8	-1.47134	0.57798	0.51242
57.2	0	-0.23119	0.11387
57.6	-0.40589	-0.63578	0.39855
58	-0.45662	-0.63578	0.05694
58.4	-1.31913	-0.0578	0.22774
58.8	-0.76104	-0.40459	0.7971
59.2	-0.15221	-1.67616	0.39855
59.6	-1.06545	-0.57798	-0.34161
60	-0.60883	-0.28899	1.19565
60.4	-0.10147	-0.40459	1.02484
60.8	0.10147	-0.17339	-0.11387
61.2	-0.76104	-0.92478	1.53727
61.6	-0.40589	-1.27157	1.13872
62	-0.45662	-0.75138	0.22774
62.4	-0.55809	0.28899	0.85404
62.8	-0.25368	-0.75138	0.7971
63.2	-1.26839	0.0578	0.85404
63.6	-0.30441	-0.23119	0.68323
64	-0.50736	-0.23119	0.34161
64.4	-0.45662	-0.57798	0
64.8	-0.40589	-1.27157	-0.91097
65.2	-1.87722	-1.09817	1.02484
65.6	-1.52207	-0.28899	0.96791
66	-1.01472	-1.15597	1.13872
66.4	-1.72502	-0.23119	0.62629
66.8	-1.01472	-1.50276	0.39855
67.2	-0.50736	-1.38716	1.5942
67.6	-2.18164	1.61836	1.42339
68	-1.11619	-0.23119	0.85404
68.4	-1.16692	-1.09817	0.39855
68.8	-0.76104	-0.52019	0.74017
69.2	-0.76104	-0.69358	0
69.6	-1.36987	0.23119	0.85404
70	-0.96398	0	0
70.4	-1.52207	0	0.74017
70.8	-2.02943	0.75138	0.85404
71.2	-1.67428	-0.75138	0.85404
71.6	-0.35515	-0.52019	0.62629
72	-0.30441	0	-0.05694
72.4	-1.21766	0.92478	0.51242
72.8	-0.40589	-0.28899	2.33437
73.2	-0.35515	0	0.45549
73.6	-1.62355	0	1.25259
74	-1.82649	-0.69358	-0.22774
74.4	-0.86251	-0.75138	-0.17081
74.8	-1.47134	0	0.05694
75.2	-1.82649	0.52019	1.13872
75.6	-1.4206	0.17339	0.68323
76	-0.35515	-0.63578	1.53727
76.4	-1.72502	0.1156	2.10662
76.8	-2.38458	-0.69358	1.25259
77.2	-0.7103	0	1.08178
77.6	-1.67428	0.1156	1.08178
78	-2.02943	-0.1156	1.48033
78.4	-1.36987	-0.57798	1.08178
78.8	-0.81177	-1.21377	0.62629
79.2	-1.9787	-1.44496	1.70807
79.6	-2.28311	-0.1156	1.25259
80	-2.89194	-0.63578	1.48033
80.4	-2.18164	-0.46239	1.5942
80.8	-3.14562	0	0
81.2	-1.87722	-0.69358	0.62629
81.6	-2.33385	-1.32936	0.34161
82	-2.1309	0.1156	0.56936
82.4	-2.1309	-0.52019	0.39855
82.8	-1.87722	-0.23119	1.42339
83.2	-1.47134	-0.57798	0.74017
83.6	-1.92796	-0.23119	0.96791
84	-3.14562	0.0578	0.96791
84.4	-2.53679	0.46239	0.68323
84.8	-2.23237	0.40459	0.91097
85.2	-2.18164	-1.56056	1.19565
85.6	-2.08017	-1.21377	0.05694
86	-1.92796	-1.09817	0.7971
86.4	-1.87722	0	1.36646
86.8	-2.63826	0.17339	1.48033
87.2	-2.689	0.57798	1.42339
87.6	-3.24709	-0.80918	1.08178
88	-2.63826	-0.92478	0.56936
88.4	-2.79047	-0.0578	0.7971
88.8	-2.94268	0.40459	0.34161
89.2	-3.24709	-0.0578	-0.11387
89.6	-3.19635	-2.19634	0.22774
90	-2.99341	-0.63578	0.28468
90.4	-2.8412	0.0578	2.16356
90.8	-2.689	0.46239	1.87888
91.2	-2.63826	0.23119	1.08178
91.6	-2.99341	-0.23119	1.02484
92	-3.60224	0	0.56936
92.4	-3.60224	-0.75138	1.19565
92.8	-1.82649	0.17339	1.82194
93.2	-3.04415	-0.75138	1.13872
93.6	-2.43532	-0.23119	0.62629
94	-2.79047	-1.44496	1.36646
94.4	-3.55151	0.52019	1.19565
94.8	-3.65298	0	2.16356
95.2	-3.60224	0.80918	0.56936
95.6	-3.95739	-0.69358	-0.39855
96	-3.50077	0.46239	0.96791
96.4	-3.14562	-0.69358	1.19565
96.8	-3.19635	-0.0578	-0.22774
97.2	-3.19635	-0.57798	0.62629
97.6	-3.75445	0	1.48033
98	-3.19635	0.34679	1.48033
98.4	-3.09488	0.0578	1.5942
98.8	-4.41401	-1.04037	1.13872
99.2	-3.90666	-0.40459	1.53727
99.6	-3.04415	-0.1156	1.42339
100	-3.34856	-0.98257	1.30952

## Sheet: Sheet9
Fig 4D Extracellular Ca2+ influx in HEK-293T cells expressing human Orai1-GFP（wild type and mutants)
A(X)	B(Y)	B-yErr	C(Y)	C-yErr	D(Y)	D-yErr
	STIM1+Orai1		STIM1+Orai1-R77AK78A		STIM1+Orai1-R83AK87A
Time(s)	F340/F380
0	0.60963	0.01391	0.66573	0.00745	0.65696	0.00834
4.446	0.61026	0.01388	0.66774	0.01152	0.65731	0.00839
8.892	0.61279	0.0138	0.66305	0.00785	0.65476	0.00853
13.291	0.61197	0.01366	0.66242	0.00743	0.65235	0.00854
17.722	0.61189	0.01367	0.6626	0.00771	0.65404	0.00851
22.152	0.61176	0.0136	0.66441	0.01269	0.65518	0.00851
26.551	0.61177	0.01346	0.66457	0.01092	0.65519	0.00852
30.997	0.62266	0.01378	0.66322	0.00757	0.65521	0.00849
35.412	0.62119	0.01374	0.66487	0.0073	0.65492	0.00867
39.858	0.61279	0.0138	0.66498	0.00726	0.65531	0.0086
44.32	0.61197	0.01366	0.66006	0.00726	0.65329	0.0088
48.766	0.61177	0.01346	0.65846	0.00727	0.65202	0.00888
53.196	0.61256	0.01357	0.6602	0.0073	0.65237	0.00881
57.642	0.60841	0.01343	0.66074	0.00735	0.65277	0.00888
62.088	0.61093	0.01342	0.6607	0.00744	0.65295	0.00895
66.55	0.61075	0.01341	0.6613	0.00733	0.65156	0.00884
70.98	0.61	0.01339	0.65925	0.01655	0.65093	0.00875
75.411	0.61112	0.01347	0.64398	0.02684	0.63384	0.0105
79.81	0.61747	0.0176	0.64356	0.02659	0.64042	0.02507
84.209	0.65932	0.01716	0.64868	0.02492	0.64586	0.02511
88.608	0.7681	0.02518	0.6859	0.02294	0.70464	0.0247
93.054	0.91516	0.04034	0.84918	0.02093	0.88685	0.02428
97.5	1.06705	0.05601	1.0995	0.0189	1.02405	0.02368
101.946	1.20922	0.06316	1.24544	0.01598	1.07538	0.02254
106.377	1.3276	0.07136	1.29151	0.0126	1.07725	0.02078
110.807	1.36416	0.07177	1.28316	0.01019	1.05209	0.01844
115.191	1.34817	0.06415	1.25514	0.00967	1.01641	0.01585
119.621	1.32983	0.0551	1.20909	0.00987	0.9705	0.01364
124.052	1.26877	0.04429	1.15811	0.01008	0.91662	0.0124
128.529	1.22642	0.03939	1.09363	0.0103	0.85854	0.01152
132.944	1.18449	0.03747	1.02418	0.01075	0.79946	0.0111
137.374	1.1349	0.03492	0.96243	0.01075	0.7484	0.01064
141.804	1.08433	0.03176	0.91063	0.01068	0.7118	0.01049
146.235	1.03226	0.02833	0.86408	0.01015	0.68266	0.01037
150.65	0.98064	0.02574	0.82292	0.01021	0.66314	0.01021
155.096	0.9329	0.02435	0.79524	0.01013	0.64934	0.01018
159.542	0.8874	0.02296	0.76983	0.01013	0.63896	0.00994
163.972	0.8438	0.02146	0.74425	0.01025	0.62767	0.00996
168.418	0.80426	0.01993	0.73113	0.01035	0.62084	0.00998
172.817	0.77845	0.01886	0.71918	0.01029	0.61814	0.00996
177.232	0.74247	0.01755	0.70544	0.01031	0.61305	0.00996
181.678	0.72214	0.01704	0.69715	0.01056	0.61134	0.01001
186.14	0.70467	0.01687	0.69018	0.01052	0.60976	0.00995
190.57	0.69038	0.01638	0.68551	0.01041	0.60717	0.00996
195.001	0.67567	0.01614	0.67898	0.01051	0.60721	0.01001
199.431	0.67235	0.01596	0.67309	0.01066	0.6047	0.01011
203.846	0.665	0.01549	0.67055	0.01069	0.60383	0.01006
208.261	0.66327	0.01587	0.67423	0.01067	0.60842	0.01016
212.644	0.66122	0.01661	0.67132	0.01063	0.60903	0.01026
217.09	0.65928	0.01783	0.66963	0.01054	0.60475	0.01019
221.489	0.65928	0.01868	0.66727	0.01056	0.60282	0.01019
225.92	0.65758	0.01925	0.66599	0.01066	0.605	0.01033
230.319	0.65492	0.01939	0.66064	0.01068	0.60334	0.0103
234.781	0.65272	0.0194	0.6631	0.01061	0.60148	0.01015
239.195	0.64929	0.01882	0.67034	0.01059	0.6074	0.01013
243.61	0.6448	0.01843	0.66064	0.01068	0.60334	0.0103
248.025	0.64117	0.01779	0.66089	0.01064	0.60368	0.01051
252.471	0.63615	0.0171	0.66328	0.01058	0.60354	0.01071
257.026	0.63411	0.01653	0.67042	0.01061	0.60602	0.01032
261.425	0.62957	0.01589	0.66864	0.01063	0.60656	0.01016
265.84	0.62801	0.01555	0.6651	0.01062	0.60365	0.01031
270.255	0.62595	0.01544	0.67042	0.01061	0.60602	0.01032
274.701	0.62355	0.01486	0.67069	0.01061	0.60609	0.01021
279.147	0.62013	0.01464	0.66599	0.01066	0.605	0.01033
283.593	0.61898	0.01453	0.66832	0.01075	0.60575	0.01032
288.039	0.61647	0.01438	0.66064	0.01068	0.60334	0.0103
292.454	0.61627	0.01433	0.6645	0.01067	0.60388	0.01051
296.869	0.61296	0.01397	0.66089	0.01064	0.60368	0.01051
301.299	0.61224	0.01397	0.66328	0.01058	0.60354	0.01071
305.745	0.60916	0.01391	0.65493	0.01064	0.60145	0.01059
310.191	0.60717	0.01366	0.66155	0.01069	0.60199	0.01061
314.622	0.60916	0.01391	0.65902	0.01072	0.59957	0.01069
319.068	0.60717	0.01366	0.65577	0.01081	0.60062	0.0107
323.498	0.60367	0.0135	0.65774	0.0108	0.60021	0.01066
327.913	0.60364	0.0134	0.65842	0.01062	0.59963	0.01045
332.359	0.60366	0.01342	0.65081	0.01062	0.59831	0.0105
336.82	0.60367	0.0135	0.66155	0.01069	0.60199	0.01061
341.266	0.60916	0.01391	0.65902	0.01072	0.59957	0.01069
345.728	0.60717	0.01366	0.65436	0.01076	0.59992	0.0105
350.174	0.60367	0.0135	0.65842	0.01062	0.59963	0.01045
354.636	0.60364	0.0134	0.65081	0.01062	0.59831	0.0105
359.066	0.60366	0.01342	0.65191	0.01082	0.59789	0.01054
363.496	0.60717	0.01366	0.6528	0.01057	0.59645	0.01063
367.911	0.60916	0.01391	0.64338	0.01079	0.59284	0.01051
372.342	0.60717	0.01366	0.64753	0.01069	0.59463	0.01073
376.756	0.60367	0.0135	0.64297	0.01062	0.59516	0.0107
381.203	0.60367	0.0135	0.6415	0.01064	0.59375	0.01057
385.664	0.60364	0.0134	0.63927	0.01067	0.59415	0.01058
390.11	0.60366	0.01342	0.63686	0.01071	0.59259	0.01058
394.525	0.60717	0.01366	0.63606	0.01062	0.59282	0.01073
398.94	0.60916	0.01391	0.63455	0.01049	0.59225	0.01066
403.401	0.60717	0.01366	0.63446	0.01064	0.5909	0.01068
407.847	0.6078	0.01354	0.63083	0.01063	0.58993	0.01075
412.262	0.60367	0.0135	0.62985	0.01283	0.59055	0.01083
416.677	0.60364	0.0134	0.62468	0.0107	0.58878	0.01079
421.076	0.60366	0.01342	0.6574	0.01586	0.5953	0.01192
425.507	0.59971	0.01352	0.88079	0.02408	0.72495	0.01197
429.906	1.723	0.10889	1.03975	0.02894	0.80142	0.01284
434.289	2.5359	0.15954	1.17091	0.0316	0.86741	0.01463
438.704	2.74701	0.16513	1.28398	0.03329	0.9251	0.01627
443.103	2.8014	0.16173	1.36032	0.03423	0.96898	0.01769
447.549	2.7952	0.15603	1.4255	0.03503	1.00249	0.01851
451.995	2.79606	0.15854	1.47418	0.0355	1.02933	0.01927
456.441	2.78009	0.15002	1.5051	0.03564	1.04764	0.01992
460.856	2.75075	0.14484	1.52938	0.03606	1.05768	0.02039
465.287	2.71687	0.13419	1.54341	0.03624	1.06507	0.02084
469.717	2.66843	0.12083	1.55435	0.03621	1.06514	0.02137
474.147	2.61552	0.10405	1.55081	0.03623	1.06135	0.02198
478.578	2.56181	0.08667	1.5466	0.03626	1.05523	0.02249
483.024	2.51145	0.07262	1.54269	0.03623	1.04378	0.0231
487.423	2.45507	0.06299	1.52967	0.03635	1.03616	0.02354
491.838	2.39414	0.05622	1.51811	0.0363	1.03107	0.02386
496.237	2.342	0.05232	1.5064	0.03641	1.02591	0.02417
500.699	2.29406	0.05071	1.48408	0.03664	1.01661	0.02462
505.098	2.25893	0.05165	1.47808	0.03686	1.01609	0.02495
509.528	2.23322	0.05375	1.46703	0.03706	1.01087	0.02537
513.943	2.21198	0.05925	1.45627	0.03698	1.01369	0.02584
518.342	2.20186	0.06869	1.45184	0.03748	1.01424	0.0265
522.788	2.19201	0.08149	1.4465	0.03764	1.01441	0.02703
527.188	2.18256	0.097	1.43873	0.03781	1.01282	0.02767
531.602	2.1719	0.05034	1.42954	0.03803	1.01252	0.02834
536.048	2.16636	0.05238	1.42077	0.03822	1.0114	0.02915
540.494	2.14823	0.05148	1.41146	0.03871	1.00969	0.03008
544.909	2.13022	0.05076	1.40697	0.03881	1.00642	0.03102
549.355	2.11239	0.0495	1.39183	0.03904	0.9986	0.03207
553.754	2.09738	0.04732	1.37947	0.03941	0.99629	0.033
558.2	2.08143	0.04527	1.37089	0.03953	0.9918	0.03399
562.615	2.07659	0.04331	1.35341	0.03966	0.98659	0.03496
567.03	2.07623	0.04229	1.33822	0.04004	0.97912	0.03592

## Sheet: Sheet10
Fig 4E Extracellular Ca2+ influx in HEK-293T cells expressing human Orai1-GFP（wild type and mutants)
A(X)	B(Y)	B-yErr	C(Y)	C-yErr	D(Y)	D-yErr	E(Y)	E-yErr
	Orai1-P245L		Orai1-P245LR77AK78A		Orai1-P245LR83AK87A		Orai1-WT
Time(s)	F340/F380
0	0.57721	0.00979	0.5603	0.01359	0.56532	0.01261	0.57813	0.01088
4.071	0.57219	0.00991	0.55758	0.01358	0.56386	0.01247	0.57395	0.01083
8.112	0.57105	0.00979	0.55577	0.01361	0.56177	0.01246	0.574	0.01085
12.136	0.57018	0.00978	0.55301	0.01336	0.56089	0.01245	0.5741	0.01086
16.177	0.56917	0.00959	0.5523	0.0135	0.55981	0.0123	0.5742	0.01081
20.264	0.56703	0.00965	0.55095	0.01342	0.55892	0.01243	0.57201	0.0108
24.289	0.56498	0.00974	0.55022	0.01336	0.5593	0.01221	0.57132	0.01092
28.36	0.56459	0.0095	0.54884	0.01345	0.55942	0.01233	0.57026	0.01082
32.432	0.56305	0.00929	0.54525	0.01331	0.556	0.01227	0.57011	0.01085
36.457	0.56046	0.00923	0.54441	0.01329	0.55683	0.01232	0.56913	0.01093
40.513	0.55926	0.00919	0.53802	0.01326	0.55626	0.01223	0.56849	0.01094
44.553	0.55705	0.00918	0.53972	0.01348	0.55464	0.0122	0.56512	0.01083
48.547	0.55638	0.00933	0.53394	0.01321	0.55333	0.01222	0.56498	0.01082
52.603	0.55537	0.00919	0.53163	0.01326	0.55199	0.0121	0.56563	0.01097
56.643	0.54887	0.00912	0.52772	0.01328	0.5507	0.01213	0.56497	0.01091
60.668	0.55029	0.00932	0.52792	0.01337	0.54943	0.01207	0.56239	0.01087
64.724	0.54959	0.00912	0.52712	0.01345	0.54881	0.01203	0.56378	0.01077
68.78	0.55035	0.00901	0.52759	0.01341	0.54951	0.01194	0.56166	0.01088
72.836	0.54795	0.00906	0.53014	0.01317	0.54572	0.012	0.56218	0.01088
76.877	0.54292	0.00921	0.53116	0.01287	0.54582	0.01199	0.56173	0.01075
80.948	0.54242	0.00898	0.53064	0.01302	0.54424	0.01193	0.56109	0.01079
85.004	0.54001	0.00891	0.52872	0.01307	0.54261	0.01192	0.55804	0.01087
89.045	0.54104	0.00881	0.52785	0.0131	0.54134	0.01201	0.55734	0.01068
93.101	0.54395	0.00877	0.52607	0.0129	0.53964	0.0119	0.55027	0.01077
97.157	0.5506	0.00869	0.5248	0.01293	0.53965	0.0118	0.55897	0.01086
101.197	0.5554	0.00864	0.52395	0.01298	0.53957	0.01191	0.52745	0.01084
105.253	0.55934	0.00873	0.52729	0.01353	0.53636	0.01177	0.5566	0.01083
109.325	0.59179	0.00933	0.54938	0.01296	0.53633	0.01181	0.54781	0.01079
113.349	0.59433	0.0086	0.56552	0.01325	0.53538	0.01193	0.55498	0.01089
117.405	0.60101	0.01912	0.57967	0.01375	0.53453	0.01188	0.55647	0.0108
121.461	0.6105	0.03257	0.59364	0.01413	0.53501	0.01179	0.55374	0.01009
125.486	0.62699	0.03993	0.61748	0.01491	0.5336	0.01174	0.56009	0.01013
129.527	0.64772	0.04319	0.64646	0.01615	0.53403	0.01184	0.56221	0.01036
133.583	0.68135	0.04546	0.67513	0.01827	0.53242	0.01178	0.56469	0.01016
137.607	0.72498	0.04781	0.70474	0.02134	0.53109	0.01181	0.56654	0.00991
141.648	0.79775	0.0491	0.72895	0.02466	0.52498	0.01185	0.5632	0.00981
145.719	0.88871	0.04806	0.75266	0.02691	0.52347	0.01191	0.5624	0.0094
149.775	0.9855	0.04223	0.77528	0.02855	0.52282	0.0117	0.56209	0.00956
153.831	1.08435	0.03642	0.7894	0.02928	0.5219	0.01186	0.56029	0.00951
157.856	1.16928	0.0314	0.80272	0.0294	0.51882	0.01186	0.56093	0.00985
161.897	1.23306	0.02953	0.81707	0.02922	0.52473	0.01172	0.55952	0.00977
165.937	1.28232	0.03117	0.82862	0.0287	0.52843	0.01534	0.56241	0.0097
169.993	1.31655	0.03518	0.84096	0.0276	0.52928	0.01189	0.56486	0.00974
174.049	1.33963	0.03953	0.84864	0.02699	0.52584	0.01189	0.56689	0.00984
178.105	1.35409	0.04177	0.84946	0.02719	0.52611	0.01192	0.5686	0.00986
182.161	1.36426	0.04207	0.85111	0.02657	0.52687	0.01183	0.57528	0.00991
186.202	1.36836	0.04162	0.8475	0.02612	0.52344	0.01166	0.57796	0.00969
190.258	1.3697	0.04101	0.84242	0.02534	0.52755	0.01151	0.58099	0.00961
194.314	1.37254	0.04051	0.84055	0.02404	0.52811	0.01154	0.58136	0.00976
198.354	1.37019	0.03903	0.83306	0.0233	0.53011	0.01154	0.5853	0.00998
202.41	1.37018	0.03832	0.82631	0.02249	0.52941	0.01146	0.58843	0.01015
206.482	1.36548	0.03735	0.81996	0.02132	0.52976	0.01133	0.58877	0.01046
210.538	1.36844	0.03624	0.81456	0.02079	0.53119	0.01142	0.59415	0.01048
214.547	1.36324	0.03567	0.80341	0.02063	0.53253	0.01155	0.60002	0.01054
218.618	1.3576	0.03453	0.79844	0.02069	0.53295	0.01139	0.6057	0.01105
222.674	1.3583	0.03409	0.7916	0.02042	0.53597	0.0119	0.60781	0.01106
226.73	1.34939	0.03368	0.78355	0.0198	0.53601	0.01203	0.60943	0.01129
230.786	1.35284	0.03336	0.77938	0.01934	0.53791	0.0119	0.61807	0.01143
234.842	1.3516	0.03321	0.77142	0.01888	0.53916	0.01189	0.62428	0.01191
238.883	1.34682	0.0331	0.76585	0.01884	0.53987	0.01216	0.62713	0.01272
242.954	1.34689	0.03289	0.75818	0.01812	0.54169	0.01211	0.62765	0.01304
246.995	1.34721	0.03285	0.75151	0.01835	0.544	0.01213	0.63442	0.01373
251.051	1.34464	0.03272	0.74483	0.0187	0.54453	0.01234	0.63513	0.0144
255.107	1.34231	0.03271	0.7402	0.01903	0.54243	0.01235	0.63854	0.01484
259.163	1.34531	0.03284	0.73942	0.0191	0.54489	0.01246	0.64843	0.01514
263.203	1.33734	0.03253	0.73385	0.02051	0.5461	0.01285	0.65087	0.01619
267.259	1.33855	0.03222	0.72676	0.02077	0.54461	0.01291	0.65216	0.01636
271.315	1.3349	0.03221	0.72201	0.02007	0.54721	0.01339	0.65952	0.01617
275.324	1.33074	0.03215	0.71877	0.01982	0.55159	0.01412	0.65824	0.01679
279.38	1.32776	0.03197	0.72005	0.01944	0.54721	0.01483	0.66734	0.01684
283.452	1.32278	0.03153	0.71838	0.01993	0.54724	0.01471	0.66995	0.01751
287.461	1.31238	0.03174	0.71514	0.01988	0.54874	0.015	0.66947	0.01752
291.517	1.30608	0.03158	0.71382	0.01937	0.54663	0.0155	0.68022	0.01798
295.573	1.30504	0.03123	0.71106	0.0193	0.5508	0.0161	0.68393	0.01813
299.583	1.30085	0.03075	0.70497	0.01893	0.54988	0.01632	0.68338	0.01884
303.623	1.3014	0.03033	0.69752	0.01904	0.55255	0.01745	0.68367	0.01933
307.679	1.30284	0.0299	0.69243	0.01883	0.55504	0.01848	0.69362	0.02007
311.719	1.2971	0.02983	0.68499	0.01868	0.55928	0.01936	0.68761	0.02145
315.791	1.29875	0.02999	0.68278	0.0184	0.55948	0.01988	0.68762	0.02164
319.847	1.29455	0.03006	0.68553	0.01838	0.55627	0.01999	0.6931	0.02147
323.887	1.28964	0.03065	0.68613	0.01845	0.55921	0.02018	0.69593	0.02126

[truncated: 7 more sheets: Sheet11, Sheet12, Sheet13, Sheet14, Sheet15, Sheet16, Sheet17]
